# Supplementary material for: New and resurrected Hawaiian species of pilo (Coprosma, Rubiaceae) from the island of Maui
Source: PhytoKeys. 2016 Feb 11;(60):33–48. doi: 10.3897/phytokeys.60.6465 (PMC4816989; doi:10.3897/phytokeys.60.6465)
Supplement: XML Treatment for Coprosma [file phytokeys.60.6465-treatment1.xml]

<!DOCTYPE tp:taxon-treatment
  PUBLIC "-//TaxonX//DTD Taxonomic Treatment Publishing DTD v0 20100105//EN" "tax-treatment-NSO.dtd">
<tp:taxon-treatment xmlns:tp="http://www.plazi.org/taxpub"><tp:treatment-meta><kwd-group><label>Taxon classification</label><kwd><named-content content-type="kingdom">Plantae</named-content></kwd><kwd><named-content content-type="order">Gentianales</named-content></kwd><kwd><named-content content-type="family">Rubiaceae</named-content></kwd></kwd-group><mixed-citation publication-type="journal"><person-group><name><surname>Cantley</surname><given-names>Jason T.</given-names></name><name><surname>Sporck-Koehler</surname><given-names>Margaret J.</given-names></name><name><surname>Chau</surname><given-names>Marian M.</given-names></name></person-group><article-title>New and resurrected Hawaiian species of pilo (<italic><tp:taxon-name><tp:taxon-name-part taxon-name-part-type="genus">Coprosma</tp:taxon-name-part></tp:taxon-name></italic>, <tp:taxon-name><tp:taxon-name-part taxon-name-part-type="family">Rubiaceae</tp:taxon-name-part></tp:taxon-name>) from the island of Maui</article-title><source>PhytoKeys</source><day>11</day><month>2</month><year>2016</year><volume>2016</volume><issue>60</issue><fpage>33</fpage><lpage>48</lpage><pub-id pub-id-type="doi">10.3897/phytokeys.60.6465</pub-id></mixed-citation></tp:treatment-meta><tp:nomenclature><tp:taxon-name>
            <tp:taxon-name-part taxon-name-part-type="genus">Coprosma</tp:taxon-name-part>
          </tp:taxon-name><tp:taxon-authority>J.R. Forster &amp; G. Forster</tp:taxon-authority><tp:nomenclature-citation-list><tp:nomenclature-citation><tp:taxon-name>
            <tp:taxon-name-part taxon-name-part-type="genus">Coprosma</tp:taxon-name-part>
          </tp:taxon-name><comment>Lectotype species (designated by <xref ref-type="bibr" rid="B14">Rehder 1949</xref>, pg. 597): <italic><tp:taxon-name><tp:taxon-name-part taxon-name-part-type="genus">Coprosma</tp:taxon-name-part> <tp:taxon-name-part taxon-name-part-type="species">foetidissima</tp:taxon-name-part></tp:taxon-name></italic> J.R.Forst. &amp; G.Forst.</comment></tp:nomenclature-citation></tp:nomenclature-citation-list></tp:nomenclature><tp:treatment-sec sec-type="Description"><title>Description.</title><p>Shrubs, multi-branched, erect, occasionally creeping and sometimes rooting at the nodes, or occasionally trees, often foetid when bruised. Leaves simple, <!--PageBreak-->opposite or rarely ternate, margins entire, petiolate or sessile; stipules interpetiolar, distinct or partly connate, entire or dentate with tooth-like marginal colleters. Flowers unisexual (and the plants dioecious or rarely monoecious), rarely polygamous or in one species perfect, axillary, solitary or in cymes; calyx 4–5(–10)-toothed, often reduced or absent in male flowers; corolla funnelform or campanulate, 4–5(–10)-lobed, lobes valvate in bud; stamens 4–5(–10), inserted at base of corolla tube; filaments long-exserted, erect or pendulous; ovary 2(–4)-celled, ovule 1 per cell, basal, anatropous; style 2(–4)-lobed, divided nearly to base; stigmas long-exserted, papillose-hirsute. Fruits drupaceous, fleshy, ovoid to globose, with 2(–4), 1-seeded, plano-convex pyrenes.</p></tp:treatment-sec><tp:treatment-sec sec-type="Key to the Hawaiian species of Coprosma previously treated as C. foliosa s."><title>Key to the Hawaiian species of <italic><tp:taxon-name><tp:taxon-name-part taxon-name-part-type="genus">Coprosma</tp:taxon-name-part></tp:taxon-name></italic> previously treated as <italic><tp:taxon-name><tp:taxon-name-part taxon-name-part-type="genus">Coprosma</tp:taxon-name-part> <tp:taxon-name-part taxon-name-part-type="species">foliosa</tp:taxon-name-part></tp:taxon-name></italic> s.l.</title><table-wrap content-type="key" position="anchor" orientation="portrait"><table id="TID0EZHAC" rules="all"><tbody><tr><td rowspan="1" colspan="1">1</td><td rowspan="1" colspan="1">Fruit reddish-orange, ovoid, lacking a central constriction between the two seeds, apex not depressed, calyx conspicuous or not</td><td rowspan="1" colspan="1">(<bold>2</bold>)</td></tr><tr><td rowspan="1" colspan="1">–</td><td rowspan="1" colspan="1">Fruit reddish-orange to yellow, cordate (heart-shaped) with a central constriction between the two seeds, apex depressed, calyx conspicuous and persistent, leeward East Maui</td><td rowspan="1" colspan="1">
                    <bold><italic><tp:taxon-name><tp:taxon-name-part taxon-name-part-type="genus">Coprosma</tp:taxon-name-part> <tp:taxon-name-part taxon-name-part-type="species">cordicarpa</tp:taxon-name-part></tp:taxon-name></italic></bold>
                  </td></tr><tr><td rowspan="1" colspan="1">2</td><td rowspan="1" colspan="1">Fruit reddish-orange to yellow, fruit calyx conspicuous and persistent and &gt;1.5 mm long, East and West Maui</td><td rowspan="1" colspan="1">
                    <bold><italic><tp:taxon-name><tp:taxon-name-part taxon-name-part-type="genus">Coprosma</tp:taxon-name-part> <tp:taxon-name-part taxon-name-part-type="species">stephanocarpa</tp:taxon-name-part></tp:taxon-name></italic></bold>
                  </td></tr><tr><td rowspan="1" colspan="1">–</td><td rowspan="1" colspan="1">Fruit reddish-orange to yellow, persistent fruit calyx not present or sometimes minute (&lt;1.5 mm), Kaua‘i, O‘ahu, Moloka‘i, Lana‘i, West Maui</td><td rowspan="1" colspan="1">
                    <bold><italic><tp:taxon-name><tp:taxon-name-part taxon-name-part-type="genus">Coprosma</tp:taxon-name-part> <tp:taxon-name-part taxon-name-part-type="species">foliosa</tp:taxon-name-part></tp:taxon-name></italic> s.l.</bold>
                  </td></tr></tbody></table></table-wrap></tp:treatment-sec><ref-list><ref id="B14"><mixed-citation xmlns:xlink="http://www.w3.org/1999/xlink" xlink:type="simple">
          <person-group><name name-style="western"><surname>Rehder</surname><given-names>A</given-names></name></person-group> (<year>1949</year>) <source>Bibliography of cultivated trees and shrubs</source>. <publisher-name>Arnold Arboretum</publisher-name>, <publisher-loc>Jamaica Plain, Massachusetts</publisher-loc>, <fpage>1</fpage>–<lpage>825</lpage>.</mixed-citation></ref></ref-list></tp:taxon-treatment>
