# Supplementary material for: New and resurrected Hawaiian species of pilo (Coprosma, Rubiaceae) from the island of Maui
Source: PhytoKeys. 2016 Feb 11;(60):33–48. doi: 10.3897/phytokeys.60.6465 (PMC4816989; doi:10.3897/phytokeys.60.6465)
Supplement: XML Treatment for Coprosma cordicarpa [file phytokeys.60.6465-treatment2.xml]

<!DOCTYPE tp:taxon-treatment
  PUBLIC "-//TaxonX//DTD Taxonomic Treatment Publishing DTD v0 20100105//EN" "tax-treatment-NSO.dtd">
<tp:taxon-treatment xmlns:tp="http://www.plazi.org/taxpub"><tp:treatment-meta><kwd-group><label>Taxon classification</label><kwd><named-content content-type="kingdom">Plantae</named-content></kwd><kwd><named-content content-type="order">Gentianales</named-content></kwd><kwd><named-content content-type="family">Rubiaceae</named-content></kwd></kwd-group><mixed-citation publication-type="journal"><person-group><name><surname>Cantley</surname><given-names>Jason T.</given-names></name><name><surname>Sporck-Koehler</surname><given-names>Margaret J.</given-names></name><name><surname>Chau</surname><given-names>Marian M.</given-names></name></person-group><article-title>New and resurrected Hawaiian species of pilo (<italic><tp:taxon-name><tp:taxon-name-part taxon-name-part-type="genus">Coprosma</tp:taxon-name-part></tp:taxon-name></italic>, <tp:taxon-name><tp:taxon-name-part taxon-name-part-type="family">Rubiaceae</tp:taxon-name-part></tp:taxon-name>) from the island of Maui</article-title><source>PhytoKeys</source><day>11</day><month>2</month><year>2016</year><volume>2016</volume><issue>60</issue><fpage>33</fpage><lpage>48</lpage><pub-id pub-id-type="doi">10.3897/phytokeys.60.6465</pub-id></mixed-citation></tp:treatment-meta><tp:nomenclature><tp:taxon-name>
            <tp:taxon-name-part taxon-name-part-type="genus">Coprosma</tp:taxon-name-part>
            <tp:taxon-name-part taxon-name-part-type="species">cordicarpa</tp:taxon-name-part>
            <object-id xmlns:xlink="http://www.w3.org/1999/xlink" content-type="ipni" xlink:type="simple">urn:lsid:ipni.org:names:77152890-1</object-id>
          </tp:taxon-name><tp:taxon-authority>J.Cantley, Sporck-Koehler, &amp; M.Chau</tp:taxon-authority><tp:taxon-status xmlns:xlink="http://www.w3.org/1999/xlink" xlink:type="simple">sp. nov.</tp:taxon-status><xref ref-type="fig" rid="F1">Figure 1A–F</xref><xref ref-type="fig" rid="F2">; Figure 2</xref></tp:nomenclature><tp:treatment-sec sec-type="Type"><title>Type.</title><p>
            <bold>USA.</bold> Hawai‘i: Maui: East Maui: Kanaio Natural Area Reserve, near cabin, 29 Sep 2014, <italic>J.T. Cantley, M.J. Sporck-Koehler &amp; M.M. Chau JC-479</italic> (holotype: <named-content xmlns:xlink="http://www.w3.org/1999/xlink" content-type="dwc:institutional_code" xlink:type="simple">BISH</named-content> 763458).</p></tp:treatment-sec><tp:treatment-sec sec-type="Diagnosis"><title>Diagnosis.</title><p>Differs from other currently recognized species of <italic><tp:taxon-name><tp:taxon-name-part taxon-name-part-type="genus">Coprosma</tp:taxon-name-part></tp:taxon-name></italic> in the Hawaiian Islands primarily by its cordiform fruits formed by a depressed apex and central constriction on female plants, and by large calyces (lobes 2–4 mm vs., for example, 0.25–2.00 mm of <italic><tp:taxon-name><tp:taxon-name-part taxon-name-part-type="genus">Coprosma</tp:taxon-name-part> <tp:taxon-name-part taxon-name-part-type="species">stephanocarpa</tp:taxon-name-part></tp:taxon-name></italic> and <italic><tp:taxon-name><tp:taxon-name-part taxon-name-part-type="genus">Coprosma</tp:taxon-name-part> <tp:taxon-name-part taxon-name-part-type="species">foliosa</tp:taxon-name-part></tp:taxon-name></italic> s.l.) on male flowers.</p></tp:treatment-sec><tp:treatment-sec sec-type="Description"><title>Description.</title><p>
            <italic>Shrubs to trees</italic> 2–7 m tall, with one to many main stems; young stems sparsely pubescent to puberulent; <italic>Seedlings</italic> and <italic>Juveniles</italic> with significantly more trichomes than mature individuals; <italic>Leaves</italic> opposite, blades 20–56 × 8–25 mm, lanceolate, both surfaces sparsely pilose or glabrous, midrib sparsely puberulent towards base, domatia present on abaxial surface in secondary vein axils, blade apex acute or sometimes rounded, base cuneate; petioles 5–12 mm long; stipules deltate 2–3 mm long, connate 25–50% of their length, base puberulent to lanate with band of glabrous tissue immediately below margin, margin lanate with a conspicuous apical colleter sometimes obscured by two marginal colleters. <italic>Inflorescences</italic> axillary; male inflorescences a 3-flowered cyme on an unbranched peduncle (3–)7–9(–17) mm long or sometimes trichotomously branched at base, with flowers terminal in groups of 3 on each branch, internodes 5–25 mm long, central branch up to twice as long; female inflorescence solitary, 3–7(–13) mm long or sometimes trichotomously branched at base with solitary flowers terminally occurring on lateral branches and central branch a 3-flowered cyme with sessile central flower, and two lateral flowers on short pedicels, internodes 5–25 mm long, central branch up to twice as long. <italic>Flowers</italic>: male calyx irregularly toothed, urceolate to campanulate in early development, becoming deeply split due to corolla growth, 2–4 mm long, sheathing basal 1/8–1/4 of the mature corolla, apex red-purple at maturity, corolla 5–6(–8)-merous, campanulate to widely funnelform, lobes 3 × 0.5 mm, stamens 5–6, inserted at base of corolla, filaments exserted to 7 mm, pendulous at maturity; female calyx irregularly toothed at margin, completely connate or nearly so, forming a cylindrical tube around the corolla or occasionally only 1/4 connate, 1.5–3.5 mm long, corolla 5–6-merous, narrowly funnelform to tubular, only lobes exerted beyond calyx, recurving 360 degrees at maturity, lobe apices often touching upper calyx near teeth, styles 2, divided to base, 3 cm long, ca. 0.5 mm diam. <italic>Fruit</italic> reddish-orange to lemony-yellow, sometimes with red to reddish-purple colored epidermal flecks, cordiform, tapering towards the base, 7–10 × 5–7 mm when dry, with central constriction (furrow) from base to apex present between two seeds, apex depressed between the two seeds, crowned with a conspicuous persistent calyx, drying brown. <italic>Seeds</italic> 2(–3) plano-convex pyrenes, yellowish-white, 2.3–6.3 × 2.5–5.0 mm × 1.0–3.0 mm, seed operculum 0.5–2.1 mm long.</p><fig id="F1" position="float" orientation="portrait"><label>Figure 1.</label><caption><p>Field images of <italic><tp:taxon-name><tp:taxon-name-part taxon-name-part-type="genus">Coprosma</tp:taxon-name-part> <tp:taxon-name-part taxon-name-part-type="species">cordicarpa</tp:taxon-name-part></tp:taxon-name></italic> and <italic><tp:taxon-name><tp:taxon-name-part taxon-name-part-type="genus">Coprosma</tp:taxon-name-part> <tp:taxon-name-part taxon-name-part-type="species">stephanocarpa</tp:taxon-name-part></tp:taxon-name></italic>. <bold>A–F</bold> <italic><tp:taxon-name><tp:taxon-name-part taxon-name-part-type="genus">Coprosma</tp:taxon-name-part> <tp:taxon-name-part taxon-name-part-type="species">cordicarpa</tp:taxon-name-part></tp:taxon-name></italic>. <bold>A</bold> habit and habitat of whole plant with JTC <bold>B</bold> male stem and inflorescences <bold>C</bold> female stem and inflorescences <bold>D–F</bold> fruits illustrating population variation in color and degree of calyx connation <bold>G–H</bold> <italic><tp:taxon-name><tp:taxon-name-part taxon-name-part-type="genus">Coprosma</tp:taxon-name-part> <tp:taxon-name-part taxon-name-part-type="species">stephanocarpa</tp:taxon-name-part></tp:taxon-name></italic> <bold>G</bold> male stem and inflorescence <bold>H</bold> female stem and inflorescences <bold>I</bold> immature fruits. All images were taken by the authors, <bold>A–C, E</bold> from Kanaio Natural Area Reserve <bold>D, F</bold> from Auwahi <bold>G–I</bold> from Makawao Forest Reserve. Black scale bar at bottom right indicates the following lengths: 0.5 m (<bold>A</bold>), 1.5 cm (<bold>B–C, E–F</bold>), 5 cm (<bold>D</bold>), 2 cm (<bold>G–I</bold>).</p></caption><graphic xmlns:xlink="http://www.w3.org/1999/xlink" xlink:href="phytokeys-060-033-g001.jpg" position="float" orientation="portrait" xlink:type="simple" id="oo_77445.jpg"/></fig><fig id="F2" position="float" orientation="portrait"><label>Figure 2.</label><caption><p>Photo of the holotype specimen of <italic><tp:taxon-name><tp:taxon-name-part taxon-name-part-type="genus">Coprosma</tp:taxon-name-part> <tp:taxon-name-part taxon-name-part-type="species">cordicarpa</tp:taxon-name-part></tp:taxon-name></italic> (<named-content xmlns:xlink="http://www.w3.org/1999/xlink" content-type="dwc:institutional_code" xlink:type="simple">BISH</named-content>).</p></caption><graphic xmlns:xlink="http://www.w3.org/1999/xlink" xlink:href="phytokeys-060-033-g002.jpg" position="float" orientation="portrait" xlink:type="simple" id="oo_77446.jpg"/></fig></tp:treatment-sec><tp:treatment-sec sec-type="Phenology"><title>Phenology.</title><p>Flowering specimens were collected from August to September except for one individual in March. Field observations of September 2013 and 2014 found that most individuals of the population at Kanaio Natural Area Reserve and Auwahi were fruiting, and only few flowering. Fruiting specimens were collected across many months, but it is unknown how long fruits were mature on individuals prior to collection.</p></tp:treatment-sec><tp:treatment-sec sec-type="Distribution"><title>Distribution.</title><p>Known only from southern, leeward slopes of East Maui (Haleakalā) at elevations of approximately 1000-2000 m, roughly spanning east to west from the Kanaio Natural Area Reserve to the Kaupō Gap Trail. The linear distance is estimated at approximately 21 km, but populations may be disjunct, especially in poor, degraded habitat where ungulates and invasive plant species (i.e. <italic><tp:taxon-name><tp:taxon-name-part taxon-name-part-type="genus">Cenchrus</tp:taxon-name-part> <tp:taxon-name-part taxon-name-part-type="species">clandestinus</tp:taxon-name-part></tp:taxon-name></italic> (Hochst. ex Choiv.) Morrone) are dominant. Known locations include Kanaio Natural Area Reserve, Auwahi, Kahikinui Forest Reserve, Nu‘u, and the Kaupō Gap Trail. Modern observations of abundance (2013-2015) at Kanaio Natural Area Reserve, Auwahi and Kaupō Gap Trail indicate that it is locally common at all sites. Its present abundance in Nu‘u and Kahikinui Forest Reserve is not known.</p></tp:treatment-sec><tp:treatment-sec sec-type="Ecology"><title>Ecology.</title><p>In native habitats, <italic><tp:taxon-name><tp:taxon-name-part taxon-name-part-type="genus">Coprosma</tp:taxon-name-part> <tp:taxon-name-part taxon-name-part-type="species">cordicarpa</tp:taxon-name-part></tp:taxon-name></italic> occurs in dry forest/shrubland habitat with <italic><tp:taxon-name><tp:taxon-name-part taxon-name-part-type="genus">Chrysodracon</tp:taxon-name-part> <tp:taxon-name-part taxon-name-part-type="species">auwahiensis</tp:taxon-name-part></tp:taxon-name></italic> (H. St. John) P.L.Lu &amp; Morden, <italic><tp:taxon-name><tp:taxon-name-part taxon-name-part-type="genus">Dodonaea</tp:taxon-name-part> <tp:taxon-name-part taxon-name-part-type="species">viscosa</tp:taxon-name-part></tp:taxon-name></italic> Jacq., <tp:taxon-name><tp:taxon-name-part taxon-name-part-type="genus">Euphorbia</tp:taxon-name-part> <tp:taxon-name-part taxon-name-part-type="species">celastroides</tp:taxon-name-part> <tp:taxon-name-part taxon-name-part-type="basionym-authority">(Boiss)</tp:taxon-name-part> <tp:taxon-name-part taxon-name-part-type="authority">Croizat &amp; Degener</tp:taxon-name-part> <tp:taxon-name-part taxon-name-part-type="infraspecific-rank">var.</tp:taxon-name-part> <tp:taxon-name-part taxon-name-part-type="variety">lorifolia</tp:taxon-name-part></tp:taxon-name> A.Gray, <italic><tp:taxon-name><tp:taxon-name-part taxon-name-part-type="genus">Osteomeles</tp:taxon-name-part> <tp:taxon-name-part taxon-name-part-type="species">anthyllidifolia</tp:taxon-name-part></tp:taxon-name></italic> (Sm.) Lindl., <italic><tp:taxon-name><tp:taxon-name-part taxon-name-part-type="genus">Leptecophylla</tp:taxon-name-part> <tp:taxon-name-part taxon-name-part-type="species">tameiameiae</tp:taxon-name-part></tp:taxon-name></italic> (Cham. &amp; Schltdl.) C.M.Weiller, and an understory of <italic><tp:taxon-name><tp:taxon-name-part taxon-name-part-type="genus">Carex</tp:taxon-name-part> <tp:taxon-name-part taxon-name-part-type="species">wahuensis</tp:taxon-name-part></tp:taxon-name></italic> C.A.Mey. It is often present in in<!--PageBreak-->vaded habitats with <italic><tp:taxon-name><tp:taxon-name-part taxon-name-part-type="genus">Cenchrus</tp:taxon-name-part> <tp:taxon-name-part taxon-name-part-type="species">clandestinus</tp:taxon-name-part></tp:taxon-name></italic>. It occurs primarily in open habitat receiving direct sunlight, but was observed in gulches and high elevation forests along the Kaupō Gap Trail (Seana Walsh, pers. comm.). The rainfall in the distribution of <!--PageBreak--><italic><tp:taxon-name><tp:taxon-name-part taxon-name-part-type="genus">Coprosma</tp:taxon-name-part> <tp:taxon-name-part taxon-name-part-type="species">cordicarpa</tp:taxon-name-part></tp:taxon-name></italic> varies from 700 to 1900 mm annually with the highest rainfall occurring from December to January (<xref ref-type="bibr" rid="B3">Giambelluca et al. 2013</xref>). Flowering occurs during the dry season, and fruits appear to mature shortly preceding the wettest months, which may represent a germination strategy for this dry habitat taxon.</p></tp:treatment-sec><tp:treatment-sec sec-type="Etymology"><title>Etymology.</title><p>The specific epithet refers to the heart-shaped fruit, which is a product of the central constriction of the fruit and depressed apex. This character is unique among Hawaiian <italic><tp:taxon-name><tp:taxon-name-part taxon-name-part-type="genus">Coprosma</tp:taxon-name-part></tp:taxon-name></italic> taxa.</p></tp:treatment-sec><tp:treatment-sec sec-type="Conservation status"><title>Conservation status.</title><p>This taxon occurs as scattered individuals that are locally common within five populations on one volcano. When evaluated using the IUCN criteria for extinction risk (<xref ref-type="bibr" rid="B8">IUCN 2012</xref>), <italic><tp:taxon-name><tp:taxon-name-part taxon-name-part-type="genus">Coprosma</tp:taxon-name-part> <tp:taxon-name-part taxon-name-part-type="species">cordicarpa</tp:taxon-name-part></tp:taxon-name></italic> falls into the <abbrev xmlns:xlink="http://www.w3.org/1999/xlink" xlink:type="simple"><def><p>Vulnerable </p></def>(VU)</abbrev> category under Criterion B1ab(iii)+2ab(iii). The <abbrev xmlns:xlink="http://www.w3.org/1999/xlink" xlink:title="Vulnerable" xlink:type="simple">VU</abbrev> designation is the lowest of three threatened categories, but indicates the taxon still faces a high risk of extinction in the wild. It has an area of occupancy &lt; 2000 km<sup>2</sup> and extent of occurrence &lt; 20,000 km<sup>2</sup>, less than 10 known locations that are possibly fragmented, and an observed continuing decline in habitat quality overall. Such suitable habitat may continue decreasing in size without active conservation management. In areas where the landscape has been actively managed for ungulates and invasive plant species (i.e. Auwahi, Kanaio Natural Area Reserve), <italic><tp:taxon-name><tp:taxon-name-part taxon-name-part-type="genus">Coprosma</tp:taxon-name-part> <tp:taxon-name-part taxon-name-part-type="species">cordicarpa</tp:taxon-name-part></tp:taxon-name></italic> purportedly has displayed a marked natural increase in population size. Further conservation measures may lower extinction risk and change the threatened status of <italic><tp:taxon-name><tp:taxon-name-part taxon-name-part-type="genus">Coprosma</tp:taxon-name-part> <tp:taxon-name-part taxon-name-part-type="species">cordicarpa</tp:taxon-name-part></tp:taxon-name></italic>.</p></tp:treatment-sec><tp:treatment-sec sec-type="Specimens examined"><title>Specimens examined.</title><p>
            <bold>United States of America. Hawai‘i: Maui: East Maui</bold>: Hana District, Kaupo Gap, ≈1.75 mi S of Paliku Cabin, alt. 5000 ft, 16 Jul 1969, <italic>J.S. Henrickson 5000</italic> (<named-content xmlns:xlink="http://www.w3.org/1999/xlink" content-type="dwc:institutional_code" xlink:type="simple">BISH</named-content>); Haleakalā, Kaupo Gap, 2nd cove S of Waikeke'ehia, 6000 ft, 27 Jun 69, <italic>H. St.John 21189</italic> (<named-content xmlns:xlink="http://www.w3.org/1999/xlink" content-type="dwc:institutional_code" xlink:type="simple">BISH</named-content>); Auwahi, 4000 ft, 30 Jun 72, <italic>H. St. John 26860</italic> (<named-content xmlns:xlink="http://www.w3.org/1999/xlink" content-type="dwc:institutional_code" xlink:type="simple">BISH</named-content>); Auwahi District, S slope, 18 Dec 1981, <italic>A.C. Medeiros 195</italic> (<named-content xmlns:xlink="http://www.w3.org/1999/xlink" content-type="dwc:institutional_code" xlink:type="simple">BISH</named-content>); Auwahi District, S slope, 18 Dec 1981, <italic>A.C. Medeiros 195</italic> (<named-content xmlns:xlink="http://www.w3.org/1999/xlink" content-type="dwc:institutional_code" xlink:type="simple">BISH</named-content>); Auwahi, 0.5 km SE of Pu‘u O‘uli, alt. ca. 4000 ft, 24 Jun 1980, <italic>P.K. Higashino 9254</italic> (<named-content xmlns:xlink="http://www.w3.org/1999/xlink" content-type="dwc:institutional_code" xlink:type="simple">BISH</named-content>); Auwahi, 24 Nov 1920, <italic>C.N. Forbes 2096M</italic> (<named-content xmlns:xlink="http://www.w3.org/1999/xlink" content-type="dwc:institutional_code" xlink:type="simple">BISH</named-content>); Auwahi, 20 Mar 1920, <italic>C.N. Forbes 2043M</italic> (<named-content xmlns:xlink="http://www.w3.org/1999/xlink" content-type="dwc:institutional_code" xlink:type="simple">BISH</named-content>); Auwahi, 1 Feb 1953, <italic>J.F.C. Rock 27003</italic> (<named-content xmlns:xlink="http://www.w3.org/1999/xlink" content-type="dwc:institutional_code" xlink:type="simple">BISH</named-content>); 8 mi. E of Ulupalakua, S slope of Haleakalā, alt. 3000-3500 ft, 26 Aug 1976, <italic>E.L. Little Jr. 31132</italic> (<named-content xmlns:xlink="http://www.w3.org/1999/xlink" content-type="dwc:institutional_code" xlink:type="simple">BISH</named-content>); SW slope of Haleakalā, Kahikinui FR, S of Kahua Cabin Rd, alt. ca. 4900 ft, 24 Jun 1980, <italic>F.R. Warshauer 2684</italic> (<named-content xmlns:xlink="http://www.w3.org/1999/xlink" content-type="dwc:institutional_code" xlink:type="simple">BISH</named-content>); Kahikinui, S Haleakalā , 0.1-0.5 km W of Manawainui Gulch, alt. ca. 4840 ft, June 20, 1980, <italic>P.K. Higashino 9234</italic> (<named-content xmlns:xlink="http://www.w3.org/1999/xlink" content-type="dwc:institutional_code" xlink:type="simple">BISH</named-content>); Kanaio NAR, 13 Sept 2013, <italic>M.J. Sporck-Koehler s.n.</italic> (<named-content xmlns:xlink="http://www.w3.org/1999/xlink" content-type="dwc:institutional_code" xlink:type="simple">BISH</named-content>); Nui, S slope of Haleakalā, 6 Mar 1920, C.N. Forbes 1858M (<named-content xmlns:xlink="http://www.w3.org/1999/xlink" content-type="dwc:institutional_code" xlink:type="simple">BISH</named-content>); Near Kanaio NAR Cabin, 29 Sep 2014, <italic>J.T. Cantley, M.J. Sporck-Koehler &amp; M.M. Chau JC-475</italic> (<named-content xmlns:xlink="http://www.w3.org/1999/xlink" content-type="dwc:institutional_code" xlink:type="simple">BISH</named-content>); Near Kanaio NAR Cabin, 29 Sep 2014, <italic>J.T. Cantley, M.J. Sporck-Koehler &amp; M.M. Chau, JC-476</italic> (<named-content xmlns:xlink="http://www.w3.org/1999/xlink" content-type="dwc:institutional_code" xlink:type="simple">BISH</named-content>); Near Kanaio NAR Cabin, 29 Sep 2014, <italic>J.T. Cantley, M.J. Sporck-Koehler &amp; M.M. Chau JC-477</italic> (<named-content xmlns:xlink="http://www.w3.org/1999/xlink" content-type="dwc:institutional_code" xlink:type="simple">BISH</named-content>); Near Kanaio NAR Cabin, 29 Sep 2014, <italic>J.T. Cantley, M.J. Sporck-Koehler &amp; M.M. Chau JC-478</italic> (<named-content xmlns:xlink="http://www.w3.org/1999/xlink" content-type="dwc:institutional_code" xlink:type="simple">BISH</named-content>); Near Kanaio NAR Cabin, 29 Sep 2014, <italic>J.T. Cantley, M.J. Sporck-Koehler &amp; M.M. Chau JC-479</italic> (Holotype: <named-content xmlns:xlink="http://www.w3.org/1999/xlink" content-type="dwc:institutional_code" xlink:type="simple">BISH</named-content>); Auwahi restoration unit #1, 29 Sep 2014, <italic>J.T. Cantley, M.J. Sporck-Koehler &amp; M.M. Chau JC-480</italic> (<named-content xmlns:xlink="http://www.w3.org/1999/xlink" content-type="dwc:institutional_code" xlink:type="simple">BISH</named-content>); Kahikinui, area east of Manawainui, alt. 5000-6000 ft, <italic>K.R. Wood 6247</italic> (<named-content xmlns:xlink="http://www.w3.org/1999/xlink" content-type="dwc:institutional_code" xlink:type="simple">PTBG</named-content>).</p><!--PageBreak--></tp:treatment-sec><ref-list><ref id="B3"><mixed-citation xmlns:xlink="http://www.w3.org/1999/xlink" xlink:type="simple">
          <person-group><name name-style="western"><surname>Giambelluca</surname><given-names>TW</given-names></name><name name-style="western"><surname>Chen</surname><given-names>Q</given-names></name><name name-style="western"><surname>Frazier</surname><given-names>AG</given-names></name><name name-style="western"><surname>Price</surname><given-names>JP</given-names></name><name name-style="western"><surname>Chen</surname><given-names>Y-L</given-names></name><name name-style="western"><surname>Chu</surname><given-names>P-S</given-names></name><name name-style="western"><surname>Eischeid</surname><given-names>JK</given-names></name><name name-style="western"><surname>Delparte</surname><given-names>DM</given-names></name></person-group> (<year>2013</year>) <article-title>Online Rainfall Atlas of Hawai‘i.</article-title> <source>Bulletin American Meteorological Society</source> <volume>94</volume>: <fpage>313</fpage>–<lpage>316</lpage>. doi: <ext-link xlink:type="simple" ext-link-type="doi" xlink:href="10.1175/BAMS-D-11-00228.1">10.1175/BAMS-D-11-00228.1</ext-link></mixed-citation></ref><ref id="B8"><mixed-citation xmlns:xlink="http://www.w3.org/1999/xlink" xlink:type="simple">
          <institution xlink:type="simple">IUCN</institution> (<year>2012</year>) <source>IUCN Red List Categories and Criteria: Version 3.1</source>. <edition>Second edition</edition>. <publisher-name>IUCN</publisher-name>, <publisher-loc>Gland, Switzerland</publisher-loc> and <publisher-loc>Cambridge, UK</publisher-loc>, <size units="page">iv + 32 pp</size>.</mixed-citation></ref></ref-list></tp:taxon-treatment>
