# Supplementary material for: New and resurrected Hawaiian species of pilo (Coprosma, Rubiaceae) from the island of Maui
Source: PhytoKeys. 2016 Feb 11;(60):33–48. doi: 10.3897/phytokeys.60.6465 (PMC4816989; doi:10.3897/phytokeys.60.6465)
Supplement: XML Treatment for Coprosma stephanocarpa [file phytokeys.60.6465-treatment3.xml]

<!DOCTYPE tp:taxon-treatment
  PUBLIC "-//TaxonX//DTD Taxonomic Treatment Publishing DTD v0 20100105//EN" "tax-treatment-NSO.dtd">
<tp:taxon-treatment xmlns:tp="http://www.plazi.org/taxpub"><tp:treatment-meta><kwd-group><label>Taxon classification</label><kwd><named-content content-type="kingdom">Plantae</named-content></kwd><kwd><named-content content-type="order">Gentianales</named-content></kwd><kwd><named-content content-type="family">Rubiaceae</named-content></kwd></kwd-group><mixed-citation publication-type="journal"><person-group><name><surname>Cantley</surname><given-names>Jason T.</given-names></name><name><surname>Sporck-Koehler</surname><given-names>Margaret J.</given-names></name><name><surname>Chau</surname><given-names>Marian M.</given-names></name></person-group><article-title>New and resurrected Hawaiian species of pilo (<italic><tp:taxon-name><tp:taxon-name-part taxon-name-part-type="genus">Coprosma</tp:taxon-name-part></tp:taxon-name></italic>, <tp:taxon-name><tp:taxon-name-part taxon-name-part-type="family">Rubiaceae</tp:taxon-name-part></tp:taxon-name>) from the island of Maui</article-title><source>PhytoKeys</source><day>11</day><month>2</month><year>2016</year><volume>2016</volume><issue>60</issue><fpage>33</fpage><lpage>48</lpage><pub-id pub-id-type="doi">10.3897/phytokeys.60.6465</pub-id></mixed-citation></tp:treatment-meta><tp:nomenclature><tp:taxon-name>
            <tp:taxon-name-part taxon-name-part-type="genus">Coprosma</tp:taxon-name-part>
            <tp:taxon-name-part taxon-name-part-type="species">stephanocarpa</tp:taxon-name-part>
          </tp:taxon-name><tp:taxon-authority>Hillebr.</tp:taxon-authority><xref ref-type="fig" rid="F1">Figure 1G–I</xref><xref ref-type="fig" rid="F3">; Figure 3</xref><!--PageBreak--><!--PageBreak--></tp:nomenclature><tp:treatment-sec sec-type="Type"><title>Type.</title><p>United States of America. Hawai‘i: Maui, East Maui, Haleakalā, alt. 3000-6000 ft, 1888, <italic>J. Hillebrand</italic> s.n. (lectotype, designated by <xref ref-type="bibr" rid="B11">Oliver 1935</xref>, pg. 164: isolectotype: <named-content xmlns:xlink="http://www.w3.org/1999/xlink" content-type="dwc:institutional_code" xlink:type="simple">BISH</named-content>!)</p></tp:treatment-sec><tp:treatment-sec sec-type="Description"><title>Description.</title><p>
            <italic>Shrubs to small trees</italic> 2–6 m tall, with one to many main stems; young stems sparsely pubescent. <italic>Leaves</italic> opposite, blades 6–50 × 4–15 mm, elliptic or sometimes lanceolate, sparsely pilose on both surfaces, midrib puberulent, domatia present on abaxial surface in secondary vein axils, apex acute, base cuneate to attenuate, petioles 3–5(–10) mm long; stipules narrowly deltate, often recurving away from stem, 2–4 × 2–3 mm, connate 1/4 to 1/2 of their length, base puberulent to lanate, margins lanate with one apical colleter and no marginal colleters, band of glabrous tissue immediately below the margin. <italic>Inflorescences</italic> axillary, male inflorescence a 3(–5) flowered cyme on an unbranched peduncle 3–5 mm long; female inflorescence solitary or occasionally 2-3, sessile or subsessile, peduncle 0–3(–6) mm long, unbranched, flowers terminal. <italic>Flowers</italic> male calyx lobes 3–5, irregularly toothed 0.25-2 mm long, corolla 5–6-merous, funnelform, 3–4 mm long, lobes 0.5–1.5 mm long, tube 3–4 mm long beyond calyx, stamens 5–6, anthers inserted at base of corolla, filaments 7–13 mm long, exserted beyond corolla, pendulous at maturity; female calyx 3–5 lobes 0–2 mm long, corolla funnelform to campanulate, only lobes exserted beyond calyx, recurving 360 degrees at maturity, lobe apices often touching calyx, styles 2, divided to base, exserted 3–4 mm beyond corolla. <italic>Fruit</italic> reddish-orange to yellow, ovoid, 4–10 × 3.5–6 mm, crowned with a conspicuous persistent calyx. <italic>Seeds</italic> 2 plano-convex pyrenes, yellowish-white.</p><fig id="F3" position="float" orientation="portrait"><label>Figure 3.</label><caption><p>Photo of the holotype specimen of <italic><tp:taxon-name><tp:taxon-name-part taxon-name-part-type="genus">Coprosma</tp:taxon-name-part> <tp:taxon-name-part taxon-name-part-type="species">stephanocarpa</tp:taxon-name-part></tp:taxon-name></italic> (<named-content xmlns:xlink="http://www.w3.org/1999/xlink" content-type="dwc:institutional_code" xlink:type="simple">BISH</named-content>).</p></caption><graphic xmlns:xlink="http://www.w3.org/1999/xlink" xlink:href="phytokeys-060-033-g003.jpg" position="float" orientation="portrait" xlink:type="simple" id="oo_77447.jpg"/></fig></tp:treatment-sec><tp:treatment-sec sec-type="Phenology"><title>Phenology.</title><p>Most flowering specimens were collected from December to February and a lesser number from July to August. Specimens from Lihau (West Maui) are only known to flower in July. No individuals were fruiting or flowering in late September 2014 in Makawao Forest Reserve, but immature fruits and flowers were observed in May 2015. Most fruiting specimens occurred in July, but collections were made across many months.</p></tp:treatment-sec><tp:treatment-sec sec-type="Distribution"><title>Distribution.</title><p>Known from East and West Maui, but apparently more prevalent on East Maui. The taxon occurs from approximately 975m to 1700m elevation. On East Maui, it is known from mesic sites from Kīpahulu Valley to Olinda. Collections on West Maui are collected from Lihau and Honokawai.</p></tp:treatment-sec><tp:treatment-sec sec-type="Ecology"><title>Ecology.</title><p>Found in mesic to wet forests and shrublands with both native and non-native plant communities. Occurs primarily as an understory shrub to small tree. The rainfall varies dramatically across its distribution and precise collection localities should be geo-referenced to provide an accurate range of precipitation requirements for this taxon’s distribution.</p></tp:treatment-sec><tp:treatment-sec sec-type="Etymology"><title>Etymology.</title><p>The specific epithet refers to the persistent calyx on the fruit apex that looks like a crown (crown in Greek = stephanos) due to its persistence, connation, and irregular dentations.</p><!--PageBreak--><!--PageBreak--><p>
            <bold>Conservation status.</bold> This taxon occurs as scattered individuals that are locally common on two volcanoes within one island. When evaluated using the IUCN criteria for extinction risk (<xref ref-type="bibr" rid="B8">IUCN 2012</xref>), <italic><tp:taxon-name><tp:taxon-name-part taxon-name-part-type="genus">Coprosma</tp:taxon-name-part> <tp:taxon-name-part taxon-name-part-type="species">stephanocarpa</tp:taxon-name-part></tp:taxon-name></italic> falls into the Vulnerable (<abbrev xmlns:xlink="http://www.w3.org/1999/xlink" xlink:title="Vulnerable" xlink:type="simple">VU</abbrev>) category under Criterion B1ab(iii)+2ab(iii). The <abbrev xmlns:xlink="http://www.w3.org/1999/xlink" xlink:title="Vulnerable" xlink:type="simple">VU</abbrev> designation is the lowest of three threatened categories, but indicates the taxon still faces a high risk of extinction in the wild. It has an area of occupancy &lt; 2000 km<sup>2</sup> and extent of occurrence &lt; 20,000 km<sup>2</sup>, less than 10 known locations, and an observed continuing decline in habitat quality overall. Suitable habitat may continue decreasing in size without active conservation management, and currently none of the populations occur in protected areas.</p></tp:treatment-sec><tp:treatment-sec sec-type="Specimens examined"><title>Specimens examined.</title><p>
            <bold>United States of America. Hawaii: Maui: West Maui</bold>: edges of Honokowai gulch, alt. 4500 ft, 24 Aug 1910, <italic>J.F.C. Rock 8189</italic> (<named-content xmlns:xlink="http://www.w3.org/1999/xlink" content-type="dwc:institutional_code" xlink:type="simple">BISH</named-content>); Manawainui Gulch, alt. 820 m, 8 Mar 1988, <italic>W.L. Wagner 5857</italic> (<named-content xmlns:xlink="http://www.w3.org/1999/xlink" content-type="dwc:institutional_code" xlink:type="simple">BISH</named-content>, <named-content xmlns:xlink="http://www.w3.org/1999/xlink" content-type="dwc:institutional_code" xlink:type="simple">PTBG</named-content>); Lahaina District, Lihau, alt. 3200 ft, 28 Oct 1991, <italic>P. Welton 1379</italic> (<named-content xmlns:xlink="http://www.w3.org/1999/xlink" content-type="dwc:institutional_code" xlink:type="simple">BISH</named-content>); Lahaina District, Lihau, alt. 3250 ft, 9 May 1991, <italic>P. Welton 911</italic> (<named-content xmlns:xlink="http://www.w3.org/1999/xlink" content-type="dwc:institutional_code" xlink:type="simple">BISH</named-content>); Lahaina District, Lihau, alt. 3700 ft, 9 May 1991, <italic>P. Welton 954</italic> (<named-content xmlns:xlink="http://www.w3.org/1999/xlink" content-type="dwc:institutional_code" xlink:type="simple">BISH</named-content>); Lahaina District, Lihau, alt. 3800 ft, 25 Aug 1991, <italic>P. Welton 1237</italic> (<named-content xmlns:xlink="http://www.w3.org/1999/xlink" content-type="dwc:institutional_code" xlink:type="simple">BISH</named-content>); Lahaina District, Lihau, alt. 3800 ft, 26 Aug 1991, <italic>P. Welton 1261</italic> (<named-content xmlns:xlink="http://www.w3.org/1999/xlink" content-type="dwc:institutional_code" xlink:type="simple">BISH</named-content>); Lahaina District, Lihau, alt. 3900 ft, 9 May 1991, <italic>P. Welton 955</italic> (<named-content xmlns:xlink="http://www.w3.org/1999/xlink" content-type="dwc:institutional_code" xlink:type="simple">BISH</named-content>); Lahaina District, Lihau, alt. 4000 ft, 24 Aug 1991, <italic>P. Welton 1177</italic> (<named-content xmlns:xlink="http://www.w3.org/1999/xlink" content-type="dwc:institutional_code" xlink:type="simple">BISH</named-content>); Lahaina District, Lihau, alt. 4000 ft, 24 Aug 1991, <italic>P. Welton 1178</italic> (<named-content xmlns:xlink="http://www.w3.org/1999/xlink" content-type="dwc:institutional_code" xlink:type="simple">BISH</named-content>); Lihau, alt. 4100 ft, 13 Jul 1991, <italic>P. Welton 1091</italic> (<named-content xmlns:xlink="http://www.w3.org/1999/xlink" content-type="dwc:institutional_code" xlink:type="simple">BISH</named-content>); Lahaina District, Lihau, alt. 4120 ft, 25 Aug 1991, <italic>P. Welton 1200</italic> (<named-content xmlns:xlink="http://www.w3.org/1999/xlink" content-type="dwc:institutional_code" xlink:type="simple">BISH</named-content>); Kukui watershed area, ridge towards Kahana Valley between Kahana and Kahana Iki valleys, <italic>M. Kiehn MK-990913-2/4</italic> (<named-content xmlns:xlink="http://www.w3.org/1999/xlink" content-type="dwc:institutional_code" xlink:type="simple">PTBG</named-content>). <bold>East Maui</bold>: Olinda Forest Reserve, 26 Mar 1952, <italic>O. Degener 22116</italic> (<named-content xmlns:xlink="http://www.w3.org/1999/xlink" content-type="dwc:institutional_code" xlink:type="simple">BISH</named-content>); Olinda Forest Reserve, 26 Mar 1952, <italic>O. Degener 22116</italic> (<named-content xmlns:xlink="http://www.w3.org/1999/xlink" content-type="dwc:institutional_code" xlink:type="simple">BISH</named-content>); Makawao, Olinda pipe line road, lower fork, alt. 4650 ft, 25 Dec 1951, <italic>A.K. Chock 298</italic> (<named-content xmlns:xlink="http://www.w3.org/1999/xlink" content-type="dwc:institutional_code" xlink:type="simple">BISH</named-content>); Olinda FR, Waikamoi Flume, 12 Jan 1985, <italic>L. Pyle &amp; W. Takeuchi 1923</italic> (<named-content xmlns:xlink="http://www.w3.org/1999/xlink" content-type="dwc:institutional_code" xlink:type="simple">BISH</named-content>); Olinda FR, alt. 4025 ft, 12 Jan 1985, <italic>L. Pyle &amp; W. Takeuchi 1922</italic> (<named-content xmlns:xlink="http://www.w3.org/1999/xlink" content-type="dwc:institutional_code" xlink:type="simple">BISH</named-content>); Olinda, 24 Apr 1918, <italic>G.C. Munro 482</italic> (<named-content xmlns:xlink="http://www.w3.org/1999/xlink" content-type="dwc:institutional_code" xlink:type="simple">BISH</named-content>); Olinda, 3 May 1967, <italic>N.L.H. Krauss 1128</italic> (<named-content xmlns:xlink="http://www.w3.org/1999/xlink" content-type="dwc:institutional_code" xlink:type="simple">BISH</named-content>); 2 mi. E of Olinda, alt. 4200 ft, 27 Jun 1969, <italic>J.S. Henrickson 3738</italic> (<named-content xmlns:xlink="http://www.w3.org/1999/xlink" content-type="dwc:institutional_code" xlink:type="simple">BISH</named-content>); Haleakalā, below Olinda, 24 Apr 1918, <italic>G.C. Munro 648</italic> (<named-content xmlns:xlink="http://www.w3.org/1999/xlink" content-type="dwc:institutional_code" xlink:type="simple">BISH</named-content>); lower Olinda Flume, between gate and road, alt. ca. 4000 ft, 19 Jul 1964, <italic>M.R. Crosby 1804</italic> (<named-content xmlns:xlink="http://www.w3.org/1999/xlink" content-type="dwc:institutional_code" xlink:type="simple">BISH</named-content>); above Olinda, alt. 4200 ft, 30 Sep 1945, <italic>A.L. Mitchell 65</italic> (<named-content xmlns:xlink="http://www.w3.org/1999/xlink" content-type="dwc:institutional_code" xlink:type="simple">BISH</named-content>); Kula pipe line, Olinda, 4500 ft, 11 Feb 1930, <italic>H. St. John 10296</italic> (<named-content xmlns:xlink="http://www.w3.org/1999/xlink" content-type="dwc:institutional_code" xlink:type="simple">BISH</named-content>); Kula Pipe Line, 25 May 1930, <italic>O.H. Swezey s.n.</italic> (<named-content xmlns:xlink="http://www.w3.org/1999/xlink" content-type="dwc:institutional_code" xlink:type="simple">BISH</named-content>); Makawao Forest Reserve, Olinda pipe line, alt. 4300 ft, 25 Dec 1955, <italic>H.A. Woolford 137</italic> (<named-content xmlns:xlink="http://www.w3.org/1999/xlink" content-type="dwc:institutional_code" xlink:type="simple">BISH</named-content>); Makawao, Olinda pipe line road, lower fork, alt. 4650 ft, 25 Dec 1951, <italic>A.K. Chock 298</italic> (<named-content xmlns:xlink="http://www.w3.org/1999/xlink" content-type="dwc:institutional_code" xlink:type="simple">BISH</named-content>); Kula pipe line, 18 Oct 1922, <italic>C.J.F. Skottsberg 892</italic> (<named-content xmlns:xlink="http://www.w3.org/1999/xlink" content-type="dwc:institutional_code" xlink:type="simple">BISH</named-content>); Makawao Forest Reserve, alt. 4300 ft, 16 Jul 1980, <italic>K.T. Adee s.n.</italic> (<named-content xmlns:xlink="http://www.w3.org/1999/xlink" content-type="dwc:institutional_code" xlink:type="simple">BISH</named-content>); Makawao District, Kalialinui, NW Haleakala, Pu'u Luau, ca. 5720 ft, 10 Jun 1980, <italic>P.K. Higashino 9340</italic> (<named-content xmlns:xlink="http://www.w3.org/1999/xlink" content-type="dwc:institutional_code" xlink:type="simple">BISH</named-content>); Ko'olau Forest Reserve, S of W Wailuaiki Stream on pali, alt. ca. 5310 ft, 31 May 1980, <italic>P.K. Higashino 9047</italic> (<named-content xmlns:xlink="http://www.w3.org/1999/xlink" content-type="dwc:institutional_code" xlink:type="simple">BISH</named-content>); E of Ukulele, 17 Jul 1919, <italic>C.N. Forbes 816M</italic> (<named-content xmlns:xlink="http://www.w3.org/1999/xlink" content-type="dwc:institutional_code" xlink:type="simple">BISH</named-content>); Ukulele, 1 Jul 1919, <italic>C.N. Forbes 748M</italic> (<named-content xmlns:xlink="http://www.w3.org/1999/xlink" content-type="dwc:institutional_code" xlink:type="simple">BISH</named-content>); Ukulele, 1 Jul 1919, <italic>C.N. Forbes 758M</italic> (<named-content xmlns:xlink="http://www.w3.org/1999/xlink" content-type="dwc:institutional_code" xlink:type="simple">BISH</named-content>); Ukulele, 1 Jul 1919, <italic>C.N. Forbes 769M</italic> (<named-content xmlns:xlink="http://www.w3.org/1999/xlink" content-type="dwc:institutional_code" xlink:type="simple">BISH</named-content>); Ukulele, 1 Jul 1919, <italic>C.N. Forbes 936M</italic> (<named-content xmlns:xlink="http://www.w3.org/1999/xlink" content-type="dwc:institutional_code" xlink:type="simple">BISH</named-content>); Ukulele, 1 Jul 1919, C.N. Forbes 748M (<named-content xmlns:xlink="http://www.w3.org/1999/xlink" content-type="dwc:institutional_code" xlink:type="simple">BISH</named-content>); Ukulele, 1 Jul 1919, <!--PageBreak--><italic>C.N. Forbes 738M</italic> (<named-content xmlns:xlink="http://www.w3.org/1999/xlink" content-type="dwc:institutional_code" xlink:type="simple">BISH</named-content>); Ukulele, 1 Jul 1919, <italic>C.N. Forbes 7 69M</italic> (<named-content xmlns:xlink="http://www.w3.org/1999/xlink" content-type="dwc:institutional_code" xlink:type="simple">BISH</named-content>); above Ukulele, 1 Jul 1910, <italic>C.N. Forbes 215</italic>M (<named-content xmlns:xlink="http://www.w3.org/1999/xlink" content-type="dwc:institutional_code" xlink:type="simple">BISH</named-content>); Ukulele, <italic>C.N. Forbes s.n.</italic> (<named-content xmlns:xlink="http://www.w3.org/1999/xlink" content-type="dwc:institutional_code" xlink:type="simple">BISH</named-content>); Pu‘u Pani, 4 Mar 1920, <italic>C.N. Forbes 1836M</italic> (<named-content xmlns:xlink="http://www.w3.org/1999/xlink" content-type="dwc:institutional_code" xlink:type="simple">BISH</named-content>); Waikamoi, alt. 4250 ft, 14 Aug 1933, <italic>M.C. Neal s.n.</italic> (<named-content xmlns:xlink="http://www.w3.org/1999/xlink" content-type="dwc:institutional_code" xlink:type="simple">BISH</named-content>); Makawao Forest Reserve, Waikamoi Flume Rd, 9 Jan 1997, <italic>C.R. Annable 3231</italic> (<named-content xmlns:xlink="http://www.w3.org/1999/xlink" content-type="dwc:institutional_code" xlink:type="simple">BISH</named-content>); N slope of Haleakalā, between Hanawī and E fork of Kopiliula streams, alt. ca. 5750 ft, 13 Jul 1980, <italic>P.K. Higashino 9375</italic> (<named-content xmlns:xlink="http://www.w3.org/1999/xlink" content-type="dwc:institutional_code" xlink:type="simple">BISH</named-content>); Hana, E of Kuhiwa Stream and Valley, ca. 5540 ft, 13 Jun 1980, <italic>P.K. Higashino 9146</italic> (<named-content xmlns:xlink="http://www.w3.org/1999/xlink" content-type="dwc:institutional_code" xlink:type="simple">BISH</named-content>); Kīpahulu, L side of valley, 15 Nov 1919, <italic>C.N. Forbes 1639M</italic> (<named-content xmlns:xlink="http://www.w3.org/1999/xlink" content-type="dwc:institutional_code" xlink:type="simple">BISH</named-content>); Kipahulu, ridge L side of valley, 15 Nov 1919, <italic>C.N. Forbes 1648M</italic> (<named-content xmlns:xlink="http://www.w3.org/1999/xlink" content-type="dwc:institutional_code" xlink:type="simple">BISH</named-content>); Hana, ridge of central part of Kipahulu Valley, alt. 3780 ft, 22 Jul 1980, <italic>P.K. Higashino 9407f</italic> (<named-content xmlns:xlink="http://www.w3.org/1999/xlink" content-type="dwc:institutional_code" xlink:type="simple">BISH</named-content>); Kipahulu Forest Reserve, ridge N of Pu‘u Ahuli‘i, alt. ca. 5400 ft, 23 Aug 1980, <italic>F.R. Warshauer 3113</italic> (<named-content xmlns:xlink="http://www.w3.org/1999/xlink" content-type="dwc:institutional_code" xlink:type="simple">BISH</named-content>); 1-3 km E of Kaupo Gap, Kipahulu Forest Reserve, alt. ca. 5750 ft, 27 May 1980, <italic>F.R. Warshauer 2560</italic> (<named-content xmlns:xlink="http://www.w3.org/1999/xlink" content-type="dwc:institutional_code" xlink:type="simple">BISH</named-content>).</p></tp:treatment-sec><tp:treatment-sec sec-type="Discussion"><title>Discussion.</title><p>When numerous collections of <italic><tp:taxon-name><tp:taxon-name-part taxon-name-part-type="genus">Coprosma</tp:taxon-name-part> <tp:taxon-name-part taxon-name-part-type="species">foliosa</tp:taxon-name-part></tp:taxon-name></italic> from Maui were run through the most current key to Hawaiian <italic><tp:taxon-name><tp:taxon-name-part taxon-name-part-type="genus">Coprosma</tp:taxon-name-part></tp:taxon-name></italic> (<xref ref-type="bibr" rid="B17">Wagner et al. 1999</xref>), it was clear that at least two taxa subsumed under that species merited taxonomic recognition. Both taxa failed to key out, and specimens did not closely match the taxonomic description of <italic><tp:taxon-name><tp:taxon-name-part taxon-name-part-type="genus">Coprosma</tp:taxon-name-part> <tp:taxon-name-part taxon-name-part-type="species">foliosa</tp:taxon-name-part></tp:taxon-name></italic> or any other species. After multiple field visits, herbarium specimen measurements, and an in-depth literature review, it was concluded that the two <italic><tp:taxon-name><tp:taxon-name-part taxon-name-part-type="genus">Coprosma</tp:taxon-name-part> <tp:taxon-name-part taxon-name-part-type="species">foliosa</tp:taxon-name-part></tp:taxon-name></italic> segregates, <italic><tp:taxon-name><tp:taxon-name-part taxon-name-part-type="genus">Coprosma</tp:taxon-name-part> <tp:taxon-name-part taxon-name-part-type="species">cordicarpa</tp:taxon-name-part></tp:taxon-name></italic> and <italic><tp:taxon-name><tp:taxon-name-part taxon-name-part-type="genus">Coprosma</tp:taxon-name-part> <tp:taxon-name-part taxon-name-part-type="species">stephanocarpa</tp:taxon-name-part></tp:taxon-name></italic>, maintain rather consistent morphologies on leeward East Maui (<italic><tp:taxon-name><tp:taxon-name-part taxon-name-part-type="genus">Coprosma</tp:taxon-name-part> <tp:taxon-name-part taxon-name-part-type="species">cordicarpa</tp:taxon-name-part></tp:taxon-name></italic>) and mesic areas of East and West Maui (<italic><tp:taxon-name><tp:taxon-name-part taxon-name-part-type="genus">Coprosma</tp:taxon-name-part> <tp:taxon-name-part taxon-name-part-type="species">stephanocarpa</tp:taxon-name-part></tp:taxon-name></italic>). They can easily be segregated from the variable <italic><tp:taxon-name><tp:taxon-name-part taxon-name-part-type="genus">Coprosma</tp:taxon-name-part> <tp:taxon-name-part taxon-name-part-type="species">foliosa</tp:taxon-name-part></tp:taxon-name></italic> s.l. found on other islands and effectively replace <italic><tp:taxon-name><tp:taxon-name-part taxon-name-part-type="genus">Coprosma</tp:taxon-name-part> <tp:taxon-name-part taxon-name-part-type="species">foliosa</tp:taxon-name-part></tp:taxon-name></italic> s.l. on East Maui, although at least one form of <italic><tp:taxon-name><tp:taxon-name-part taxon-name-part-type="genus">Coprosma</tp:taxon-name-part> <tp:taxon-name-part taxon-name-part-type="species">foliosa</tp:taxon-name-part></tp:taxon-name></italic> s.l. is still found on West Maui. <italic><tp:taxon-name><tp:taxon-name-part taxon-name-part-type="genus">Coprosma</tp:taxon-name-part> <tp:taxon-name-part taxon-name-part-type="species">cordicarpa</tp:taxon-name-part></tp:taxon-name></italic> is most easily distinguished from <italic><tp:taxon-name><tp:taxon-name-part taxon-name-part-type="genus">Coprosma</tp:taxon-name-part> <tp:taxon-name-part taxon-name-part-type="species">foliosa</tp:taxon-name-part></tp:taxon-name></italic> s.l. by its heart-shaped fruit characters, which include a depressed apex crowned by a persistent connate calyx and the tendency to become bisulcate, particularly when dry. Male individuals of <italic><tp:taxon-name><tp:taxon-name-part taxon-name-part-type="genus">Coprosma</tp:taxon-name-part> <tp:taxon-name-part taxon-name-part-type="species">cordicarpa</tp:taxon-name-part></tp:taxon-name></italic> are easily differentiated as the calyx is nearly double in size (2-4 mm) than that of <italic><tp:taxon-name><tp:taxon-name-part taxon-name-part-type="genus">Coprosma</tp:taxon-name-part> <tp:taxon-name-part taxon-name-part-type="species">foliosa</tp:taxon-name-part></tp:taxon-name></italic> s.l. (0.25-2 mm), and <italic><tp:taxon-name><tp:taxon-name-part taxon-name-part-type="genus">Coprosma</tp:taxon-name-part> <tp:taxon-name-part taxon-name-part-type="species">stephanocarpa</tp:taxon-name-part></tp:taxon-name></italic> (0.25-2 mm). The male calyx ontogeny of <italic><tp:taxon-name><tp:taxon-name-part taxon-name-part-type="genus">Coprosma</tp:taxon-name-part> <tp:taxon-name-part taxon-name-part-type="species">cordicarpa</tp:taxon-name-part></tp:taxon-name></italic> is quite striking; the irregularly toothed calyx initially appears to be completely connate (or nearly so) when in bud, but due to expansion of the growing corolla, the calyx is mechanically split (often in two locations) becoming deeply incised, and then brown callus tissue forms. Ecologically, <italic><tp:taxon-name><tp:taxon-name-part taxon-name-part-type="genus">Coprosma</tp:taxon-name-part> <tp:taxon-name-part taxon-name-part-type="species">cordicarpa</tp:taxon-name-part></tp:taxon-name></italic> is found in a unique habitat niche (dry forest/shrubland) compared to <italic><tp:taxon-name><tp:taxon-name-part taxon-name-part-type="genus">Coprosma</tp:taxon-name-part> <tp:taxon-name-part taxon-name-part-type="species">foliosa</tp:taxon-name-part></tp:taxon-name></italic> s.l. and <italic><tp:taxon-name><tp:taxon-name-part taxon-name-part-type="genus">Coprosma</tp:taxon-name-part> <tp:taxon-name-part taxon-name-part-type="species">stephanocarpa</tp:taxon-name-part></tp:taxon-name></italic>. The niche requirements of <italic><tp:taxon-name><tp:taxon-name-part taxon-name-part-type="genus">Coprosma</tp:taxon-name-part> <tp:taxon-name-part taxon-name-part-type="species">cordicarpa</tp:taxon-name-part></tp:taxon-name></italic> should be studied in more detail, but it is clear that the areas where it occurs receive much less precipitation than <italic><tp:taxon-name><tp:taxon-name-part taxon-name-part-type="genus">Coprosma</tp:taxon-name-part> <tp:taxon-name-part taxon-name-part-type="species">stephanocarpa</tp:taxon-name-part></tp:taxon-name></italic> habitat, which include mesic to wet locations of East and West Maui.</p><p>Phenological observations suggest that <italic><tp:taxon-name><tp:taxon-name-part taxon-name-part-type="genus">Coprosma</tp:taxon-name-part> <tp:taxon-name-part taxon-name-part-type="species">cordicarpa</tp:taxon-name-part></tp:taxon-name></italic> and <italic><tp:taxon-name><tp:taxon-name-part taxon-name-part-type="genus">Coprosma</tp:taxon-name-part> <tp:taxon-name-part taxon-name-part-type="species">stephanocarpa</tp:taxon-name-part></tp:taxon-name></italic> have different flowering periods that are primarily non-overlapping. <italic><tp:taxon-name><tp:taxon-name-part taxon-name-part-type="genus">Coprosma</tp:taxon-name-part> <tp:taxon-name-part taxon-name-part-type="species">cordicarpa</tp:taxon-name-part></tp:taxon-name></italic> has a primary flowering period in late summer (August to September). The flowering period of <italic><tp:taxon-name><tp:taxon-name-part taxon-name-part-type="genus">Coprosma</tp:taxon-name-part> <tp:taxon-name-part taxon-name-part-type="species">stephanocarpa</tp:taxon-name-part></tp:taxon-name></italic> is primarily the winter (December to February), with a less pronounced period of flowering from July to August. Scant information about Hawaiian <italic><tp:taxon-name><tp:taxon-name-part taxon-name-part-type="genus">Coprosma</tp:taxon-name-part></tp:taxon-name></italic> phenology has been published, but <italic><tp:taxon-name><tp:taxon-name-part taxon-name-part-type="genus">Coprosma</tp:taxon-name-part> <tp:taxon-name-part taxon-name-part-type="species">ochracea</tp:taxon-name-part></tp:taxon-name></italic> and <italic><tp:taxon-name><tp:taxon-name-part taxon-name-part-type="genus">Coprosma</tp:taxon-name-part> <tp:taxon-name-part taxon-name-part-type="species">rhynchocarpa</tp:taxon-name-part></tp:taxon-name></italic> from Hawai‘i Island <!--PageBreak-->have a peak flowering period during early spring months (March to May; <xref ref-type="bibr" rid="B9">Lamoureux 1973</xref>), which is different from the summer flowering <italic><tp:taxon-name><tp:taxon-name-part taxon-name-part-type="genus">Coprosma</tp:taxon-name-part> <tp:taxon-name-part taxon-name-part-type="species">cordicarpa</tp:taxon-name-part></tp:taxon-name></italic>, and winter flowering <italic><tp:taxon-name><tp:taxon-name-part taxon-name-part-type="genus">Coprosma</tp:taxon-name-part> <tp:taxon-name-part taxon-name-part-type="species">stephanocarpa</tp:taxon-name-part></tp:taxon-name></italic>. Phenological differences among the evolution of Lord Howe Island species of <italic><tp:taxon-name><tp:taxon-name-part taxon-name-part-type="genus">Coprosma</tp:taxon-name-part></tp:taxon-name></italic> have proven to be evolutionarily significant (<xref ref-type="bibr" rid="B13">Papadopolos et al. 2011</xref>), and a similar case could also be true for Hawaiian taxa. However, it should be noted that while most, if not all, taxa of Hawaiian <italic><tp:taxon-name><tp:taxon-name-part taxon-name-part-type="genus">Coprosma</tp:taxon-name-part></tp:taxon-name></italic> have a primary robust flowering period each year, a small percentage of individuals in any population can occasionally be sporadically flowering across many different months (J. Cantley, pers. obs.). The stochasticity of flowering times could help explain the presence of occasional hybrids that are thought to exist among many sympatrically occurring <italic><tp:taxon-name><tp:taxon-name-part taxon-name-part-type="genus">Coprosma</tp:taxon-name-part></tp:taxon-name></italic> taxa in Hawai‘i.</p><p>The taxonomic boundaries between <italic><tp:taxon-name><tp:taxon-name-part taxon-name-part-type="genus">Coprosma</tp:taxon-name-part> <tp:taxon-name-part taxon-name-part-type="species">stephanocarpa</tp:taxon-name-part></tp:taxon-name></italic> and <italic><tp:taxon-name><tp:taxon-name-part taxon-name-part-type="genus">Coprosma</tp:taxon-name-part> <tp:taxon-name-part taxon-name-part-type="species">foliosa</tp:taxon-name-part></tp:taxon-name></italic> s.l. are less easily defined, especially from populations of <italic><tp:taxon-name><tp:taxon-name-part taxon-name-part-type="genus">Coprosma</tp:taxon-name-part> <tp:taxon-name-part taxon-name-part-type="species">foliosa</tp:taxon-name-part></tp:taxon-name></italic> s.l. occurring on the islands of Moloka‘i and Lana‘i. However, <italic><tp:taxon-name><tp:taxon-name-part taxon-name-part-type="genus">Coprosma</tp:taxon-name-part> <tp:taxon-name-part taxon-name-part-type="species">stephanocarpa</tp:taxon-name-part></tp:taxon-name></italic> is here restricted to Maui only, as taxa elsewhere appear to maintain consistent morphological differences. On Moloka‘i, at least two morphotypes of <italic><tp:taxon-name><tp:taxon-name-part taxon-name-part-type="genus">Coprosma</tp:taxon-name-part> <tp:taxon-name-part taxon-name-part-type="species">foliosa</tp:taxon-name-part></tp:taxon-name></italic> s.l. exist that are similar to <italic><tp:taxon-name><tp:taxon-name-part taxon-name-part-type="genus">Coprosma</tp:taxon-name-part> <tp:taxon-name-part taxon-name-part-type="species">stephanocarpa</tp:taxon-name-part></tp:taxon-name></italic>. One of these taxa has smaller fruits that are globose with a naked apex, smaller floral characters, and smaller leaves in general, but other vegetative characters (e.g. stipule size &amp; pubescence) are similar to <italic><tp:taxon-name><tp:taxon-name-part taxon-name-part-type="genus">Coprosma</tp:taxon-name-part> <tp:taxon-name-part taxon-name-part-type="species">stephanocarpa</tp:taxon-name-part></tp:taxon-name></italic>. The second Moloka‘i <italic><tp:taxon-name><tp:taxon-name-part taxon-name-part-type="genus">Coprosma</tp:taxon-name-part> <tp:taxon-name-part taxon-name-part-type="species">foliosa</tp:taxon-name-part></tp:taxon-name></italic> s.l. morphotype has broad stipules that are more or less glabrous and ellipsoid to globose fruits with a small persistent crown that is not longer than 0.75 mm in length. Concerning Lana‘i specimens, few collections have been made, but these agree in morphology with the former described small-fruited, small-leaved Moloka‘i taxon, although much less morphological variation was noted. Fieldwork is needed on both islands to better understand these taxa and their relationship with <italic><tp:taxon-name><tp:taxon-name-part taxon-name-part-type="genus">Coprosma</tp:taxon-name-part> <tp:taxon-name-part taxon-name-part-type="species">stephanocarpa</tp:taxon-name-part></tp:taxon-name></italic>.</p></tp:treatment-sec><tp:treatment-sec sec-type="Conclusions"><title>Conclusions.</title><p>The recognition of <italic><tp:taxon-name><tp:taxon-name-part taxon-name-part-type="genus">Coprosma</tp:taxon-name-part> <tp:taxon-name-part taxon-name-part-type="species">cordicarpa</tp:taxon-name-part></tp:taxon-name></italic> and <italic><tp:taxon-name><tp:taxon-name-part taxon-name-part-type="genus">Coprosma</tp:taxon-name-part> <tp:taxon-name-part taxon-name-part-type="species">stephanocarpa</tp:taxon-name-part></tp:taxon-name></italic> brings the total number of <italic><tp:taxon-name><tp:taxon-name-part taxon-name-part-type="genus">Coprosma</tp:taxon-name-part></tp:taxon-name></italic> species described in the Hawaiian Islands to 15. A concurrent study of material collected on Kaua‘i will increase the total number of taxa described to 16 (D. Lorence, pers. comm.). Ongoing investigation of the <italic><tp:taxon-name><tp:taxon-name-part taxon-name-part-type="genus">Coprosma</tp:taxon-name-part> <tp:taxon-name-part taxon-name-part-type="species">foliosa</tp:taxon-name-part></tp:taxon-name></italic> s.l. complex on Maui and other islands (Kaua‘i, O‘ahu, Moloka‘i, and Lana‘i) is currently being pursued by the authors. Preliminary investigation suggests that perhaps morphology is correlated with geographical location, which may support the need for resurrection of other currently synonymized or novel taxa not discussed in this paper. Moreover, detailed investigations of other currently valid taxa, such as the variable <italic><tp:taxon-name><tp:taxon-name-part taxon-name-part-type="genus">Coprosma</tp:taxon-name-part> <tp:taxon-name-part taxon-name-part-type="species">pubens</tp:taxon-name-part></tp:taxon-name></italic> and <italic><tp:taxon-name><tp:taxon-name-part taxon-name-part-type="genus">Coprosma</tp:taxon-name-part> <tp:taxon-name-part taxon-name-part-type="species">ochracea</tp:taxon-name-part></tp:taxon-name></italic>, could reveal cryptic taxa by understanding their diversity in better detail at the population level. Ultimately, it is suggested that a molecular study be undertaken to help shed light on the interesting evolutionary patterns of speciation for this dynamic genus in the Hawaiian Islands.</p></tp:treatment-sec><tp:treatment-sec><!--Section generated to contain objects referenced in tp:taxon-treatment.--><fig id="F1" position="float" orientation="portrait"><label>Figure 1.</label><caption><p>Field images of <italic><tp:taxon-name><tp:taxon-name-part taxon-name-part-type="genus">Coprosma</tp:taxon-name-part> <tp:taxon-name-part taxon-name-part-type="species">cordicarpa</tp:taxon-name-part></tp:taxon-name></italic> and <italic><tp:taxon-name><tp:taxon-name-part taxon-name-part-type="genus">Coprosma</tp:taxon-name-part> <tp:taxon-name-part taxon-name-part-type="species">stephanocarpa</tp:taxon-name-part></tp:taxon-name></italic>. <bold>A–F</bold> <italic><tp:taxon-name><tp:taxon-name-part taxon-name-part-type="genus">Coprosma</tp:taxon-name-part> <tp:taxon-name-part taxon-name-part-type="species">cordicarpa</tp:taxon-name-part></tp:taxon-name></italic>. <bold>A</bold> habit and habitat of whole plant with JTC <bold>B</bold> male stem and inflorescences <bold>C</bold> female stem and inflorescences <bold>D–F</bold> fruits illustrating population variation in color and degree of calyx connation <bold>G–H</bold> <italic><tp:taxon-name><tp:taxon-name-part taxon-name-part-type="genus">Coprosma</tp:taxon-name-part> <tp:taxon-name-part taxon-name-part-type="species">stephanocarpa</tp:taxon-name-part></tp:taxon-name></italic> <bold>G</bold> male stem and inflorescence <bold>H</bold> female stem and inflorescences <bold>I</bold> immature fruits. All images were taken by the authors, <bold>A–C, E</bold> from Kanaio Natural Area Reserve <bold>D, F</bold> from Auwahi <bold>G–I</bold> from Makawao Forest Reserve. Black scale bar at bottom right indicates the following lengths: 0.5 m (<bold>A</bold>), 1.5 cm (<bold>B–C, E–F</bold>), 5 cm (<bold>D</bold>), 2 cm (<bold>G–I</bold>).</p></caption><graphic xmlns:xlink="http://www.w3.org/1999/xlink" xlink:href="phytokeys-060-033-g001.jpg" position="float" orientation="portrait" xlink:type="simple" id="oo_77445.jpg"/></fig></tp:treatment-sec><ref-list><ref id="B11"><mixed-citation xmlns:xlink="http://www.w3.org/1999/xlink" xlink:type="simple">
          <person-group><name name-style="western"><surname>Oliver</surname><given-names>WRB</given-names></name></person-group> (<year>1935</year>) <source>The genus <italic><tp:taxon-name><tp:taxon-name-part taxon-name-part-type="genus">Coprosma</tp:taxon-name-part></tp:taxon-name></italic></source>. <publisher-name>Bernice Pauahi Bishop Museum</publisher-name>, <publisher-loc>Honolulu</publisher-loc>, <fpage>1</fpage>–<lpage>207</lpage>.</mixed-citation></ref><ref id="B8"><mixed-citation xmlns:xlink="http://www.w3.org/1999/xlink" xlink:type="simple">
          <institution xlink:type="simple">IUCN</institution> (<year>2012</year>) <source>IUCN Red List Categories and Criteria: Version 3.1</source>. <edition>Second edition</edition>. <publisher-name>IUCN</publisher-name>, <publisher-loc>Gland, Switzerland</publisher-loc> and <publisher-loc>Cambridge, UK</publisher-loc>, <size units="page">iv + 32 pp</size>.</mixed-citation></ref><ref id="B17"><mixed-citation xmlns:xlink="http://www.w3.org/1999/xlink" xlink:type="simple">
          <person-group><name name-style="western"><surname>Wagner</surname><given-names>WL</given-names></name><name name-style="western"><surname>Herbst</surname><given-names>DR</given-names></name><name name-style="western"><surname>Sohmer</surname><given-names>SH</given-names></name></person-group> (<year>1999</year>) <source>Manual of the flowering plants of Hawai‘i</source>. <publisher-name>University of Hawai‘i Press and Bishop Museum Press</publisher-name>, <publisher-loc>Honolulu</publisher-loc>, <fpage>1</fpage>–<lpage>1919</lpage>.</mixed-citation></ref><ref id="B9"><mixed-citation xmlns:xlink="http://www.w3.org/1999/xlink" xlink:type="simple">
          <person-group><name name-style="western"><surname>Lamoureux</surname><given-names>CH</given-names></name></person-group> (<year>1973</year>) <source>Phenology and growth of Hawaiian plants: a preliminary report</source>. <publisher-name>Island Ecosystems IRP</publisher-name>, <publisher-loc>Honolulu</publisher-loc>, <fpage>1</fpage>–<lpage>62</lpage>.</mixed-citation></ref><ref id="B13"><mixed-citation xmlns:xlink="http://www.w3.org/1999/xlink" xlink:type="simple">
          <person-group><name name-style="western"><surname>Papadopulos</surname><given-names>A</given-names></name><name name-style="western"><surname>Baker</surname><given-names>W</given-names></name><name name-style="western"><surname>Crayn</surname><given-names>D</given-names></name><name name-style="western"><surname>Butlin</surname><given-names>R</given-names></name><name name-style="western"><surname>Kynast</surname><given-names>R</given-names></name><name name-style="western"><surname>Hutton</surname><given-names>I</given-names></name></person-group> (<year>2011</year>) <article-title>Speciation with gene flow on Lord Howe Island.</article-title> <source>Proceedings of the National Academy of Science of the United States of America</source> <volume>108</volume>: <fpage>13188</fpage>–<lpage>13193</lpage>. doi: <ext-link xlink:type="simple" ext-link-type="doi" xlink:href="10.1073/pnas.1106085108">10.1073/pnas.1106085108</ext-link></mixed-citation></ref></ref-list></tp:taxon-treatment>
