# Supplementary material for: New and resurrected Hawaiian species of pilo (Coprosma, Rubiaceae) from the island of Maui
Source: PhytoKeys. 2016 Feb 11;(60):33–48. doi: 10.3897/phytokeys.60.6465 (PMC4816989; doi:10.3897/phytokeys.60.6465)
Supplement: Supplementary material 1 — Coprosma Morphology Data Matrix [file phytokeys-060-033-s001.xlsx]

## Sheet: Sheet2
												Leaf	Leaf	Leaf	Leaf	Leaf	Leaf	Leaf	Leaf	Leaf	Leaf	Leaf	Stipules	Stipules	Stipules	Stipules	Stipules	Stipules	Stipules	Stipules	Male Flower	Male Flower	Male Flower	Male Flower	Male Flower	Male Flower	Male Flower	Male Flower	Male Flower	Male Flower	Female Flower	Female Flower	Female Flower	Female Flower	Female Flower	Female Flower	Female Flower	Female Flower	Female Flower
Temp taxon designation	Island	Location	Herbarium	Specimen Sheet Number	Collector	Coll. No.	Coll. Date	location	habitat	habit	elevation	trichome midrib	trichome margin	trichome underside	trichomes upper	domatia	gen. shape	base shape	apex	lgst. Lxw	smllst lxw	petiole length	gen. shape	lg. l x w	sm. L x w	connate %	trichomes at base	trichomes in margin	apex appendange	marginal appendage(s)	# per inflor.	inflor. Shape	inflor pedicel length	# calyx lobes	calyx length	corolla lobe #	corolla shape	corolla length	stamen #	Stamen length bynd. Corolla	# per inflor.	inflor. Shape	inflor pedicel length stem to first node	# calyx lobes	calyx length	corolla lobe #	corolla shape	corolla length beyond calyx	stigma length bynd. Corolla
Coprosma foliosa s.l.	W Maui	Puu Kukui	2015-08-25	65469	Cranwell, L.M.	2733	1938-07-28	W Maui, Lahaina District, N slope of Puu Kukui near Haelaau			2950 ft	pub.	pub.	sparsely pub	sparsely pub.	Present	lanceolate	cuneate	acute	40 x 16	15 x 7	6 -3	deltate sometimes reflexed	3 x 2	2 x 2	0.25	lanate	lanate	present	NA	NA	NA	NA	NA	NA	NA	NA	NA	NA	NA	NA	NA	NA	NA	NA	NA	NA	NA	NA
Coprosma foliosa s.l.	W Maui	Haelaau Puu Kukui	BISH	24293	Carlquist, S.	1851	1966-06-21	W Maui, Lahaina District, Haelaau Cabin, behind Honokohau, Kukui	with Metrosideros forest with Ilex anomala, Cheirodendron trigynum, Pittosporum, Clermontia arborescens, C. grandiflora, Dicranopteris emarginata	to 6' shrub, fruits orange		glabrous	glabrous	glabrous	glabrous	Present	oblanceolate-nearly oval	cuneate	acute-slightly rounded	50 x 20	15 x 9	3 - 10	deltate - narrowly deltate	3 x 3	2 x 2	0.5	glabrous - sparsely pub.	densely pub.- lanate	present	NA	NA	NA	NA	NA	NA	NA	NA	NA	NA	NA	NA	unclear - perhaps solitary to corymb/panicle of 3s	5-9 mm	NA	NA	NA	NA	NA	NA
Coprosma foliosa s.l.	W Maui	Haelaau Puu Kukui	BISH	500291	Ewart III, G.R.	33	1928-12-19	W Maui, Haelaau	forest clearing	2.5 m branching shrub	2900 ft	ad surface puberulent/ ab surface glabrous	glabrous	glabrous	mostly glabrous, rarely pub.	NA	lanceolate-oblanceolate	cuneate	acute	35 x 15	12 x 5	3 - 7	deltate-narrowly deltate and reflexed	6 x 3	2 x 1.5	0.5	lanate	densely pub.- lanate	present	NA	NA	NA	NA	NA	NA	NA	NA	NA	NA	NA	3s	corymb	7-9 mm	NA	NA	NA	NA	NA	NA
Coprosma foliosa s.l.	W Maui	Haelaau Puu Kukui	BISH	500289	Ewart III, G.R.	98	1928-12-18	West Maui, Haelaau-Kukui trail	rain forest	female flowers	4200 ft	glabrous	glabrous	glabrous	glabrous	Present	elliptic to obovate	cuneate	acute-aristulate	66 x 22	24 x 16	10 - 16	deltate	2 x 2	2 x 1	obscure	glabrous	sparsely pub	present	none observed	NA	NA	NA	NA	NA	NA	NA	NA	NA	NA	3s	cyme of three	cant measure	irregular	1.4	cant tell 5?	tubular to funnelform	3.5	0.5
Coprosma foliosa s.l.	W Maui	Haelaau Puu Kukui	BISH	500290	Ewart III, G.R.	108	1928-12-18	W Maui, Haelaau-Puu Kukui Trail	rain forest	male flowers	3400 ft	sparsely pub	glabrous	sparsely pub	sparsely pub	present	elliptic-oblanceolate	attenuate to cuneate	acute-aristulate	49 x 18	20 x 9	4 - 14	deltate-narrowly deltate	5 x 4	2 x 1	0.25	lanate	lanate	present	none observed	2-3s	clusters of three flowers on a pedicel	8 -6	irregular toothed	1-1.5 mm	6	funnelform	3 - 4	5 - 6	3 mm	NA	NA	NA	NA	NA	NA	NA	NA	NA
Coprosma foliosa s.l.	W Maui	Kahana Valley, West Maui	BISH	663069	Kiehn, M.	MK-990913-2/2	1999-09-13	W Maui, Kukui watershed area (Prop. Of Maui Pineapple Co.), ridge towards Kahana valley (between Kahana and Kahana Iki valleys)	Common.	Shrub to 3 m., somewhat climbing with spreaded branches, male plant, flowers yellowish, with exserted anthers.	c 2400 ft	glabrous	glab	glab	glab	present	lanceolate	cuneate	acute	45 x 14	18 x 8	5 -12	deltate	5 x 3.5	2 x 2	0.25	glabrous	lanate	present	none observed	2-3 flw	clusters of three flowers on a pedicel	5-7mm	irregular toothed	0.25-0.5	6	funnelform	5mm	7	4-5mm	NA	NA	NA	NA	NA	NA	NA	NA	NA
Coprosma foliosa s.l.	W Maui	Pohakea Gulch	BISH	510894	Hobdy, R.W.	2668	1987-01-02	West Maui, Pohake gulch		scandent, stems and leaves glabrous	2950 ft	glabrous	glabrous	glabrous	glabrous	Present	lanceolate	cuneate	acute-aristulate	55 x 20	30 x 11	5 - 10	narrowly deltate	6 x 3	2 x 4	0.25	glabrous	desely pub. (lanate)	present	NA	NA	NA	NA	NA	NA	NA	NA	NA	NA	NA	5	panicle in clusters of 1,	13-23 mm	?	4-5 mm	7 to 8	funnelform with reflexing lobes	1-3 mm	3-5 mm
Coprosma foliosa s.l.	W Maui	Pohakea Gulch	BISH	510895	Hobdy, R.W.	2667	1987-01-02	West Maui, Pohakea gulch		scandent leaves and branches glabrous	3280 ft	glabrous	glabrous	glabrous	glabrous	Present	lanceolate	cuneate	acute	40 x 10	14 x 8	5 - 15	deltate	2 x 2	2 x 2	0.5	glabrous	desely pub. (lanate)	present	NA	3-6 flw	panicle with 2 lower branches	5-9 mm	irreg toothed or not	0.5-1 mm	5	funnelform	3.4 mm	5ish	3-5 mm	NA	NA	NA	NA	NA	NA	NA	NA	NA
Coprosma foliosa s.l.	W Maui	Ukumehame	BISH	413721	St.John, H.	25664	1955-12-28	W Maui, E rim of Ukumehame Gulch	moist Metrosideros forest	3 m shrub, female	4100 ft	glabrous	glabrous	glabrous	glabrous	Present	lanceolate	cuneate	acute	45 x 14	15 x 7	5 -12	deltate	3 x 3	2 x 2	0.5	glabrous	desely pub. (lanate)	present	NA	NA	NA	NA	NA	NA	NA	NA	NA	NA	NA	NA	NA	NA	NA	NA	NA	NA	NA	NA
Coprosma foliosa s.l.	W Maui	Hanakaoo	BISH	65463	Forbes, C.N.	47 M	1910-01-01	West Maui, Hanakaoo				sparsely pub.	sparsely pub.	sparsely pub.	sparsely pub.	Present	lanceolate	cuneate	acute	45 x 17	18 x 8	3 - 10	deltate	5 x 3	3 x 2	0.5	glabrous	sparsely pub.	present	NA	NA	NA	NA	NA	NA	NA	NA	NA	NA	NA	NA	NA	NA	NA	NA	NA	NA	NA	NA
Coprosma foliosa s.l.	W Maui	Waikapu Valley	BISH	473590	Hobdy, R.W.	2237	1985-12-16	West Maui, Waikapu Valley			2400 ft	glabrous	glabrous	glabrous	glabrous	Present	lanceolate	cuneate	acute	37 x 14	11 x 5	4 -10	deltate	3 x 2	2 x 2	0.25	glabrous	densely pub.- lanate	present	NA	NA	NA	NA	NA	NA	NA	NA	NA	NA	NA	2-3 flw	panicle with three sessile flowers typically	4-6 mm	irreg 3-5ish	0.25-0.5	6	salverform	2-3 mm	3-10 mm
Coprosma foliosa s.l.	W Maui	Iao Needle (west of)	BISH	459868	Hobdy, R.W.	2055	1984-03-31	West Maui, canyon E of Iao Needle				glabrous	glabrous	glabrous	glabrous	present	lanceolate	cuneate	acute	39 x 11	21 x 6	7 - 14	deltate	2 x 3	1.5 x 3	0.25	glabrous	lanate	present	absent	NA	cant tell	7	NA	NA	NA	NA	NA	NA	NA	NA	NA	NA	NA	NA	NA	NA	NA	NA
Coprosma foliosa s.l.	W Maui	Kaulalewelewe	BISH	405174	Nagata, K.M.	1009	1972-05-28	W Maui, Lahaina District, Kaulalewelewe	dense forest of Metrosideros, Cheirodendron, Broussaisia	15' tree; fruit red orange, ovoid, crowned by calycine teeth, pedicellate; stipules and branchlets pubescent	4200 ft	sparsely pub.	glab	glab	glab	present	long elliptic	attenuate to cuneate	acute	42 x 14	21 x 6	4 - 7	deltate	2 x 3	2 x 3	0.25	lanate	lanate	present	absent	NA	NA	NA	NA	NA	NA	NA	NA	NA	NA	NA	NA	NA	NA	NA	NA	NA	NA	NA
Coprosma stephanocarpa	W Maui	Honokowai Gulch	BISH	65452	Rock, J.F.C.	8189	1910-08-24	West Maui, edges of Honokowai gulch			4500 ft	publent	glab	glab	glab	absent	elliptic	cuneate	acute	19 x 11	12 x 7	3 - 4	narrowly deltate	1.5 x 2	1.5 x 2	0.25	publent	lanate	present	absent	NA	NA	NA	NA	NA	NA	NA	NA	NA	NA	NA	NA	NA	NA	NA	NA	NA	NA	NA
Coprosma stephanocarpa	W Maui	Manawainui Gulch WEST MAUI (note two locations occur on Maui)	BISH	529840	Wagner, W.L.	5857	1988-03-08	West Maui, Manawainui Gulch	mesic forest	scandent shrub	820 m	publent	glab	glab	glab	absent	elliptic	cuneate	acute	30 x 11	12 x 18	4 - 6	deltate	2 x 3	2 x 3	0.25	publent	lanate	present	absent	NA	NA	NA	NA	NA	NA	NA	NA	NA	NA	1	solitary	NA	NA	NA	NA	NA	NA	NA
Coprosma stephanocarpa	W Maui	Lihau	BISH	647250	Welton, P.	1379	1991-10-28	W Maui, Lahaina District, Lihau	Lowland Ohia Mixed Mesic Shrubland at 3200 ft in a gulch NW of Lihau peak with Metrosideros, Dodonaea, Nestegis, Psychotria, Antidesma, Charpentiera, Xylosma, Myrsine, Ilex, Myoporum, Pelea, Wikstroemia, Dubautia, Liparis, Bidens micrantha, Lysimachia and		3200 ft	pilose	pilose	pilose, especially along veins	sparsely pilose	Present	lanceolate	cuneate	acute	100 x 35	60 x 23	8 - 15	deltate	6 x 4	4 x 4	0.5	lanate	densely pub.- lanate	present	NA	NA	NA	NA	NA	NA	NA	NA	NA	NA	NA	NA	NA	NA	NA	NA	NA	NA	NA	NA
Coprosma stephanocarpa	W Maui	Lihau	BISH	647271	Welton, P.	911	1991-07-09	W Maui, Lahaina District, Lihau	Lowland Koa Mesic Forest at 3250 ft on a ridge beneath a of canopy of 7- 8m Acacia koa, Psychotria, Dodonaea and Myrsine with a understory of native ferns, sedges, Trisetum inaequale, Lythrum and Liparis		3250 ft	glabrous	glabrous	glabrous	glabrous	Present, many throughout lamina	lanceolate	cuneate	acute	55 x 17	12 x 18	3 - 12	deltate	4 x 3	2 x 2	0.25	glabrous - sparsely pub.	densely pub.- lanate	present	NA	NA	NA	NA	NA	NA	NA	NA	NA	NA	NA	3s	pedunculate	7-11 mm	NA	NA	NA	NA	NA	NA
Coprosma stephanocarpa	W Maui	Lihau	BISH	647269	Welton, P.	954	1991-07-09	W Maui, Lahaina District, Lihau	Ohia Mixed Mesic Forest at 3700 ft with Metrosideros, Cheirodendron, Myrsine, Dubautia, Hedyotis and Dicranopteris		3700 ft	glabrous	glabrous	glabrous	glabrous	Present	lanceolate	cuneate	acute	30 x 11	7 x 5	2 - 5	deltate - narrowly deltate	3 x 2	2 x 2	0.25	lanate	densely pub.- lanate	present	NA	NA	NA	NA	NA	NA	NA	NA	NA	NA	NA	NA	cyme - clusters of 3	NA	NA	NA	NA	NA	NA	NA
Coprosma stephanocarpa	W Maui	Lihau	BISH	647266	Welton, P.	1237	1991-08-25	W Maui, Lahaina District, Lihau	Ohia Mixed Mesic Shrubland at 3800 ft in a mesic shrubland with Metrosideros, Dicranopteris, Sadleria, Lycopodium, Vaccinium reticulatum, Styphelia, Machaerina, Sphenomeris, Dodonaea, Wikstroemia, Pteridium and Gahnia		3800 ft	pilose	glabrous	glabrous	glabrous	Present	lanceolate	cuneate	acute	50 x 15	20 x 6	3 - 10	deltate	5x 4	2 x 2	0.5	lanate	lanate	present	NA	NA	NA	NA	NA	NA	NA	NA	NA	NA	NA	NA	NA	NA	NA	NA	NA	NA	NA	NA
Coprosma stephanocarpa	W Maui	Lihau	BISH	647267	Welton, P.	1261	1991-08-26	W Maui, Lahaina District, Lihau	Ohia Mixed Mesic Forest at 3800 ft among Cheirodendron, Scaevola, Smilax, Cyrtandra, Dubautia, Dodonaea, Clermontia arborescens and Labordia		3800 ft	puberulent	glabrous	glabrous	glab	present	ellpitic approaching lanceolate	cuneate	acute	55 xx 18	24 x 12	7 to 4	*broadly deltate and narrowly deltate	6 x 3 b	2 x 3	0.5	* glab and sparse pilose	lanate	present	present	NA	NA	NA	NA	NA	NA	NA	NA	NA	NA	NA	NA	NA	NA	NA	NA	NA	NA	NA
Coprosma stephanocarpa	W Maui	Lihau	BISH	647268	Welton, P.	955	1991-07-09	W Maui, Lahaina District, Lihau	Ohia Mixed Mesic Forest at 3900 ft under a canopy of Metrosideros, Cheirodendron, Myrsine, Dubautia, Hedyotis with Stenogyne, Peperomia spp. native ferns and Liparis as groundcovers		3900 ft	sparsely pub.	glab	glab	glab	none observed	elliptic	cuneate	acute	62 x 19	20 x 6	4 to 6	deltate	3 x 4	3 x 4	0.25	glab	lanate	present	present	NA	NA	NA	NA	NA	NA	NA	NA	NA	NA	apparently solitary	solitary on long peduncle	NA	NA	NA	NA	NA	NA	NA
Coprosma stephanocarpa	W Maui	Lihau	BISH	647264	Welton, P.	1177	1991-08-24	W Maui, Lahaina District, Lihau	Montane Wet Shrubland at 4000 ft in a wet montane forest dominated by a canopy of Metrosideros and Cheirodendron with a diverse subcanopy with Coprosma, Clermontia arborescens, Pelea, Cyanea macrostegia, and native ferns and sedges in the understory		4000 ft	sparsely pub.	glab	glab	glab	none observed	elliptic	cuneate	acute	23 x 7	18 x 6	7 - 4	deltate	3 x 3	2 x 3	0.25	glab	lanate	present	present	NA	NA	NA	NA	NA	NA	NA	NA	NA	NA	NA	NA	NA	NA	NA	NA	NA	NA	NA
Coprosma stephanocarpa	W Maui	Lihau	BISH	647265	Welton, P.	1178	1991-08-24	W Maui, Lahaina District, Lihau	Montane Wet Shrubland at 4000 ft in a wet montane forest dominated by a canopy of Metrosideros and Cheirodendron with a diverse subcanopy with Coprosma, Clermontia arborescens, Pelea, Cyanea macrostegia, and native ferns and sedges in the understory		4000 ft	sparsely pub.	glab	glab	glab	none observed	elliptic	cuneate	acute	46 x 14	12 x 4	4 - 6	deltate	3 x 3	1.5 x 2.5	0.25	glab	lanate	present	present	NA	NA	NA	NA	NA	NA	NA	NA	NA	NA	NA	NA	NA	NA	NA	NA	NA	NA	NA
Coprosma stephanocarpa	W Maui	Lihau	BISH	647567	Welton, P.	1091	1991-07-13	W Maui, Lihau	Montane Wet Shrubland at 4100 ft near the summit of Lihau with Metrosideros, Cheirodendron, Cibotium, Hedyotis and native herbs, sedges and ferns		4100 ft	puberulent	glab	glab	glab	present	elliptic to lanceolate	cuneate-attenuate	acute	23 x 7	14 x 4	1 to 4	narrowly deltate	1.5 x 3	1.5 x 3	0.25	puberulent - narrow band of glab before apex	lanate densely so	present	obscured if present	NA	NA	NA	NA	NA	NA	NA	NA	NA	NA	solitary	solitary	3 to 4 mm	NA	NA	NA	NA	NA	NA
Coprosma stephanocarpa	W Maui	Lihau	BISH	647270	Welton, P.	1200	1991-08-25	W Maui, Lahaina District, Lihau	Montane Wet Shrubland at 4120 ft under a Metrosideros and Cheirodendron canopy with Coprosma, Hedyotis, Cibotium, Broussaisia, Myrsine, Vaccinium, Psychotria, Ilex, Sadleria spp., Lycopodium, Stenogyne, Peperomia, Labordia, native ferns, sedges and grasse		4120 ft	pub.	NA	glabrous	glabrous	NA	lanceolate	cuneate-attenuate	acute	43 x 14	12 x 4	2 - 5	deltate	5 x 4	3 x 3	0.5	lanate	lanate	present	NA	NA	NA	NA	NA	NA	NA	NA	NA	NA	NA	NA	NA	NA	NA	NA	NA	NA	NA	NA
Coprosma stephanocarpa	E Maui	Olinda	BISH	10365	Degener, O.	22116	3/26/1952	Olinda Forest Reserve	slope	small tree		glabrous	glabrous	glabrous	glabrous	Present	lanceolate	cuneate	acute	50 x 20	10 x 5	3 - 5	deltate	4 x 3	3 x 2	0.5		lanate	present	NA	NA	NA	NA	NA	NA	NA	NA	NA	NA	NA	NA	NA	NA	NA	NA	NA	NA	NA	NA
Coprosma stephanocarpa	E Maui	Olinda	BISH	65519	Degener, O.	22116	3/26/1952	Olinda Forest Reserve	slope	small tree		glabrous	glabrous	glabrous	glabrous	Present	lanceolate	cuneate	acute	47 x 15	10 x 6	3 - 7	deltate	4 x 3	3 x 2	0.5	glabrous - sparsely pub.	lanate	present	NA	NA	NA	NA	NA	NA	NA	NA	NA	NA	NA	NA	NA	NA	NA	NA	NA	NA	NA	NA
Coprosma stephanocarpa	E Maui	Olinda	BISH	408322	Chock, A.K.	298	12/25/1951	Makawao, Olinda pipe line road, lower fork		10' shrub	4650 ft	glabrous	glabrous	glabrous	glabrous	Present	oblancolate-obovate	cuneate	acute	50 x 26	15 x 10	5 - 10	deltate	4 x 3	2 x 2	0.5	lanate	lanate	present	NA	greater than 4	umbell to reduced panicle	3-4 mm	3-5ish	1-1.5	6ish	funnelform	3-4 mm	5 to 6	13 mm	NA	NA	NA	NA	NA	NA	NA	NA	NA
Coprosma stephanocarpa	E Maui	Olinda	BISH	516299	Pyle, L.	Takeuchi 1923	1985-01-12	Olinda FR, Waikamoi Flume	4WD road	flowering		pub	glab	sparsely pub, especially veins	sparsely pub, especially veins	present	elliptic to obovate	cuneate	acuminate	30 x 16	17 x 8	2 - 4	deltate	3 x 2	2 x 2	0.25	lanate	lanate	present	NA	NA	NA	NA	NA	NA	NA	NA	NA	NA	NA	3	cyme of 3	1.5-5 mm	3-5 lobes	1.5-2 mm	5-6 lobes	funnelform/campanulate	0-1 mm	3mm
Coprosma stephanocarpa	E Maui	Olinda	BISH	738537	Pyle, L.	Takeuchi 1922	1985-01-12	Olinda FR	roadside	flowering	4025 ft	glabrous	glabrous	glabrous	glabrous	present	lanceolate	cuneaate to attenuate	acute	20 x 9	14 x 5	2 - 3	deltate - lance	3 x 2	2 x 2	0.25	lanate	lanate	present	NA	3-9 FLW	clusters of three flowers on a pedicel	3-5 mm	irreg or none	1-1.5	6	funnelform	3-4 mm	5	7-8mm	NA	NA	NA	NA	NA	NA	NA	NA	NA
Coprosma stephanocarpa	E Maui	Olinda	BISH	65435	Munro, G.C.	482	4/24/1918	East Maui, Olinda				pub.	pub.	pub	pub	NA	lanceolate	cuneate-attenuate	acute	60 x 20	25 10	3 - 6	deltate - narrowly deltate	4 x 3	3 x 2	0.5	lanate	lanate	present	NA	NA	NA	NA	NA	NA	NA	NA	NA	NA	NA	NA	NA	NA	NA	NA	NA	NA	NA	NA
Coprosma stephanocarpa	E Maui	Olinda	BISH	65540	Krauss, N.L.H.	1128	5/3/1967	Olinda				pub	glab	sparsely pub	sparsely pub	none observed	elliptic	cuneate	acute	28 x 13	15 x 6	3 to 10	lanceolate to narrowly deltate	2 x 2	1 x 0.5	0.25	lanate	lanate	present	none observed	NA	NA	NA	NA	NA	NA	NA	NA	NA	NA	NA	1 to 2	1-5mm	NA	NA	NA	NA	NA	NA
Coprosma stephanocarpa	E Maui	Olinda	BISH	36080	Henrickson, J.S.	3738	6/27/1969	East Maui, 2 mi. E of Olinda	along road to flume; with Acacia koa, Metrosideros, Pelea, Myrsine, Dicranopteris; rain forest	4' shrub, berries orange	4200 ft	puberulent	glab	glab	glab	present	elliptic approaching lanceolate	cuneate	acute	52 x 19	18 x 6	3 to 9	deltate	3 x 3	3 x 2	0.25	pub	lanate	present	non observed	NA	NA	NA	NA	NA	NA	NA	NA	NA	NA	NA	NA	NA	NA	NA	NA	NA	NA	NA
Coprosma stephanocarpa	E Maui	Olinda	BISH	65436	Munro, G.C.	648	4/24/1918	Haleakala, below Olinda				pub.	sparsely pub.	glab	sparseley pub.	NA	lanceolate	cuneate-attenuate	acute	55 x 15	22 x 8	4 - 15	deltate	3 x 3	2 x 2	0.5	lanate	lanate	present	NA	NA	NA	NA	NA	NA	NA	NA	NA	NA	NA	NA	NA	NA	NA	NA	NA	NA	NA	NA
Coprosma stephanocarpa	E Maui	Olinda	BISH	65442	Crosby, M.R.	1804	7/19/1964	East Maui, lower Olinda Flume, between gate and road	along road	~8' tree bush, fruit green, becoming orange	ca. 4000 ft	pub.	glabrous	sparsely pub	glabrous	NA	lanceolate	cuneate-attenuate	acute	35 x 15	15 x 5	3 - 5	lanceolate - narrowly ovate	3 x 2	2 x 2	0.25	lantate	lanate	present	NA	NA	NA	NA	NA	NA	NA	NA	NA	NA	NA	NA	NA	NA	NA	NA	NA	NA	NA	NA
Coprosma stephanocarpa	E Maui	Olinda	BISH	23186	Mitchell, A.L.	65	9/30/1945	Olinda, above	open forest, near blackberry fields	10' tree, berries orange	4200 ft	publent	glab	glabrous - sparsely pub.	glab	present	eliiptic	cuneate	acute	41 x 13	19 x 9	3 x 8	narrow deltate	1 x 3	1 x 3	0.25	sparse pub	lanate	present	obscure	NA	NA	NA	NA	NA	NA	NA	NA	NA	NA	NA	NA	NA	NA	NA	NA	NA	NA	NA
Coprosma stephanocarpa	E Maui	Olinda	BISH	65456	St.John, H.	10296	2/11/1930	East Maui, Kula pipe line, Olinda	woods		4500 ft	pub.	glab	sparsely pilose	sparsely pilose	none observed	elliptic	cuneate	acute	43 x 12	19 x 6	5 to 9mm	deltate	2 x 3	1.5 x 2.5	0.25	lanate to pilose	lanate	present	obscure if present	3s, up to 9 or 12 toatl	cymes of threes on pedicels	4- 12mm	irregular toothed	0.5-1.5mm	5	funnelform	4mm	5	5mm	NA	NA	NA	NA	NA	NA	NA	NA	NA
Coprosma stephanocarpa	E Maui	Olinda	BISH	65468	Swezey, O.H.		5/25/1930	Kula Pipe Line				pub.	glab	sparsely pilose	sparsely pub	none observed	elliptic	cuneate	acute	42 x 16	18 x 9	5 - 12	deltate	3 x 3	2 x 2	<0.25	sparsely pub	lanate	none observed	none observed	NA	NA	NA	NA	NA	NA	NA	NA	NA	NA	NA	NA	NA	NA	NA	NA	NA	NA	NA
Coprosma stephanocarpa	E Maui	Olinda	BISH	501449	Woolford, H.A.	137	12/25/1955	Makawao Forest Reserve, Olinda pipe line			4300 ft	pub.	glab	sparsely pilose	sparsely pub	no	elliptic	cuneate	actue	22 x 11	20 x 5	2 - 6	deltate	2.5 x 2.5	2 x 2.5	0.25	lanate	lanate	present	obscure if present	NA	NA	NA	NA	NA	NA	NA	NA	NA	NA	solitary	NA	6 - 7	3 - 5	2.5	5 - 6	tubular, but approaching funnelform	0 - 1 mm	4
Coprosma stephanocarpa	E Maui	Olinda	BISH	408321	Chock, A.K.	298	12/25/1951	Makawao, Olinda pipe line road, lower fork		10' shrub	4650 ft	pub.	glab	sparsely pilose	sparsely pub	none observed	elliptic	cuneate	actue	25 x 10	19 x 6	2 - 6	deltate	2.5 x 2.5	2 x 2.5	0.25	lanate	lanate	present	obscure if present	NA	NA	NA	NA	NA	NA	NA	NA	NA	NA	solitary	NA	6 - 7	3 - 5	2.5	5 - 6	tubular	2	4
Coprosma stephanocarpa	E Maui	Olinda	BISH	65457	Skottsberg, C.J.F.	892	10/18/1922	East Maui, Haleakala, Kula pipe line				pub.	glab	sparsely pub - glabrous	sparsely pub.	present	elliptic	cuneate	acute	25 x 10	15 x 7	4- 6	deltate	2 x 3	2 x 2	0.25	lanate	lanate	present	obscure if present	NA	NA	NA	NA	NA	NA	NA	NA	NA	NA	NA	NA	NA	NA	NA	NA	NA	NA	NA
Coprosma stephanocarpa	E Maui	Makawao	BISH	575292	Adee, K.T.	s.n.	1980-07-16	Makawao Forest Reserve			4300 ft	pub.	sparsely pub.	sparsely pub - glabrous	sparsely pub.	present	lanceolate	cuneate	acute	20 x 9	7 x 5	2 -5	deltate	3 x 2	2 x 2	0.25 - 0.5	lanate	lanate	present	NA	NA	NA	NA	NA	NA	NA	NA	NA	NA	NA	1 to 3	pedunculate	2-3 mm	NA	NA	NA	NA	NA	NA
Coprosma stephanocarpa	E Maui	Makawao - NW slope of Haleakala Puu Luau	BISH	471347	Higashino, P.K.	9340	1980-06-10	East Maui, Makawao District, Kalialinui, NW Haleakala, Puu Luau	wet ohia forest with native trees, shrub, treefern	4 m x 7 cm tree	ca.5720 ft	pub.	sparsely pub.	glabrous - sparsely pub.	sparsely pub.	present	elliptic	cuneate	acute	33 x 12	12 x 6	5 - 6	deltate	2.5 x 4	2 x 2.5	0.25	lanate	lanate	obscured if present	obscure if present	NA	NA	NA	NA	NA	NA	NA	NA	NA	NA	solitary	pedunculate	NA	NA	NA	NA	NA	NA	NA
Coprosma stephanocarpa	E Maui	Makawao (Haiku- wailuaiki stream)	BISH	471355	Higashino, P.K.	9047	1980-05-31	Makawao, Haiku Uka, N Haleakala, Koolau Forest Reserve, S of W. Wailuaiki Stream on pali	wet ohia forest with native trees, shrub, treefern		ca.5310 ft	glabrous to densely pub./lanate	NA	glabrous - sparsely pub.	sparsely pub.	Present on some leaves	obovate - oblanceolate	cuneate	acute-acute/rounded	18 x 12	6 x 4	1 - 4	deltate, sometimes reflexed	4 x 3	2 x 2	0.25	lanate	lanate	present	NA	NA	NA	NA	NA	NA	NA	NA	NA	NA	NA	NA	solitary to panicle/cyme	0-2 mm	NA	NA	NA	NA	NA	NA
Coprosma stephanocarpa	E Maui	Ukulele	BISH	65450	Forbes, C.N.	816 M	7/17/1919	E of Ukulele				sparseley pub	glabrous	glabrous	sparsely pub	present	elliptic	cuneate	acute	15 x 7	14 x 6	2 - 5	deltate	3 x 2	1 x 2	0.25	sparsely pub	sparseley pub	present	none observed	NA	NA	NA	NA	NA	NA	NA	NA	NA	NA	NA	NA	NA	NA	NA	NA	NA	NA	NA
Coprosma stephanocarpa	E Maui	Ukulele	BISH	690198	Forbes, C.N.	748 M	7/1/1919	Ukulele				glab	glabrous	sparsely pub	sparsely pub	present	lanceolate	cuneate	acute	20 x 8	13 x 5	2 - 3	deltate	3 x 2	3 x 2	0.5	lanate	lanate	present	NA	NA	NA	NA	NA	NA	NA	NA	NA	NA	NA	1	sessile solitary	0-1 mm	NA	NA	NA	NA	NA	NA
Coprosma stephanocarpa	E Maui	Ukulele	BISH	65461	Forbes, C.N.	758 M	7/1/1919	Ukulele				pub.	glabrous	sparsely pub	sparsely pub	present	lanceolate	cuneate	acute	22 x 9	15 x 6	2 - 5	deltate	2 x 2	2 x 2	0.5	lanate	lanate	present	NA	NA	NA	NA	NA	NA	NA	NA	NA	NA	NA	1-3 flw	flowers on solitary peduncle	0-3.5 mm	NA	NA	NA	NA	NA	NA
Coprosma stephanocarpa	E Maui	Ukulele	BISH	65460	Forbes, C.N.	769 M	7/1/1919	Ukulele				glab	glab	sparse pilose	glab	present	elliptic	cuneate	acute	34 x 10	15 x 5	2 - 8	deltate	1 x 2	1 x 2	0.25	sparse pub	lanate	absent	NA	NA	NA	NA	NA	NA	NA	NA	NA	NA	NA	41642	flowers on solitary peduncle	NA	NA	NA	NA	NA	NA	NA
Coprosma stephanocarpa	E Maui	Ukulele	BISH	65462	Forbes, C.N.	936 M	7/1/1919	Ukulele				pub	glab	glab	glab	present	ellpitic	cuneate	acute	20 x 9	12 x 6	2 - 6	narrowly deltate	1.5 x 3	2 x 2.5	0.25	lanate	lanate	present	NA	NA	NA	NA	NA	NA	NA	NA	NA	NA	NA	NA	sessile solitary	0-1 mm	NA	NA	NA	NA	NA	NA
Coprosma stephanocarpa	E Maui	Ukulele	BISH	690198	Forbes, C.N.	748 M	7/1/1919	Ukulele				glab	glab	sparse pilose	glab	present	elliptic	cuneate	acute	34 x 10	12 x 5	4 - 9	deltate	1 x 2	1 x 2	0.25	sparse pub	lanate	absent	NA	NA	NA	NA	NA	NA	NA	NA	NA	NA	NA	NA	NA	NA	NA	NA	NA	NA	NA	NA
Coprosma stephanocarpa	E Maui	Ukulele	BISH	65449	Forbes, C.N.	738 M	7/11/1919	Ukulele				glab	glab	sparse pilose	glab	present	elliptic	cuneate	acute	34 x 10	15 x 8	4 to 6mm	narrow deltate	1 x 3	1 x 3	0.25	densely lanate	densely lanate	present	possibly, but obscured	NA	NA	NA	NA	NA	NA	NA	NA	NA	NA	NA	NA	NA	NA	NA	NA	NA	NA	NA
Coprosma stephanocarpa	E Maui	Ukulele	BISH	65460	Forbes, C.N.	769 M	7/1/1919	Ukulele				glab	glab	sparse pilose	glab	present	elliptic	cuneate	acute	34 x 10	15 x 8	5 - 7	deltate	1 x 2	1 x 2	0.25	sparse pub	lanate	absent	NA	NA	NA	NA	NA	NA	NA	NA	NA	NA	NA	NA	NA	NA	NA	NA	NA	NA	NA	NA
Coprosma stephanocarpa	E Maui	Ukulele	BISH	65459	Forbes, C.N.	215 M	7/1/1910	East Maui, S Haleakala, above Ukulele		6' bush, berries yellow		pub	glab	sparsely pilose	sparsely pilose	present	elliptic	cuneate-attenuate	acute	30 x 12	21 x 11	4 - 6	deltate	2.5 x 2.5	1.5 x 1.5	0.25	densely lanate	lanate	present	NA	NA	NA	NA	NA	NA	NA	NA	NA	NA	NA	NA	NA	NA	NA	NA	NA	NA	NA	NA
Coprosma stephanocarpa	E Maui	Ukulele	BISH	65434	Forbes, C.N.			Ukulele				densely pub.	pub.	sparsely pub.	sparsely pub.	NA	lanceolate	cuneate-attenuate	acute	50 x 20	15 x 8	2 - 10	deltate	6 x 5	3 x 2	0.5	lanate	lanate	present	possibly present on some	NA	NA	NA	NA	NA	NA	NA	NA	NA	NA	NA			NA	NA	NA	NA	NA	NA
Coprosma stephanocarpa	E Maui	Puu pani (E Maui)	BISH	65453	Forbes, C.N.	1836 M	3/4/1920	Puu Pani				pub	glab	sparse pilose	glab	present	elliptic	cuneate-attenuate	acute	26 x 10	16 x 4	4 x 8	narrowly deltate	1 x 2	1 x 2	0.25	sparse pub	lanate	absent	NA	NA	NA	NA	NA	NA	NA	NA	NA	NA	NA	1	solitary (but perhaps some fell off)	4-6 mm	NA	NA	NA	NA	NA	NA
Coprosma stephanocarpa	E Maui	Waikamoi	BISH	500288	Neal, M.C.		8/14/1933	East Maui, Waikamoi			4250 ft	pub	glab	sparse pilose	glab	present	elliptic	cuneate-attenuate	acute	26 x 10	16 x 4	4 x 8	narrowly deltate	1 x 2	1 x 2	0.25	sparse pub	lanate	absent	none observed	usually three	cyme of 3	0-2	irreg toothed	0.5-1 mm	5 to 6	funnelform	3 mm	5	?	NA	NA	NA	NA	NA	NA	NA	NA	NA
Coprosma stephanocarpa	E Maui	Waikamoi	BISH	668994	Annable, C.R.	3231	1997-01-09	East Maui, Makawao Forest Rserve, Waikamoi Flume Rd	Koa-Ohia mesic forest.	Shrub to 3m.		glab	none	glabrous - sparsely pub.	glab	present	obovate to ellpitic	cuneate	acute to obtuse	99 x 31	40 x 15	11 to 20	broadly deltate	3 x 3	3 x 3	0.25	sparsely pub	lanate (wooly)	present	present	3s, 5s	cyme (sesille flowers on a long peduncle	8 to 12	irreg toothed	0.5-1 mm	NA	NA	NA	NA	NA	NA	NA	NA	NA	NA	NA	NA	NA	NA
Coprosma stephanocarpa	E Maui	Hanawi	BISH	471346	Higashino, P.K.	9375	1980-07-13	N slope of Haleakala, between Hanawi and E fork of Kopiliula streams	wet ohia forest with native trees, shrub, treefern	3.5 m x 12 cm tree	ca.5750 ft	pub	glab	sparse pilose	glab	absent	elliptic	cuneate	acute	31 x 12	24 x 7	7 - 9	deltate	2 x 3	2 x 3	0.25	densely lanate	lanate	present	obscured if present	NA	NA	NA	NA	NA	NA	NA	NA	NA	NA	NA	NA	NA	NA	NA	NA	NA	NA	NA
Coprosma stephanocarpa	E Maui	Kuhiwa	BISH	471352	Higashino, P.K.	9146	1980-06-13	Hana, N Haleakala, E of Kuhiwa Stream and Valley	ridge, wet ohia forest with native trees, shrub, treefern		ca.5540 ft	densely pub	glabrous	glabrous	sparsely pub	present	elliptic	cuneate	acuminate	24 x 16	17 x 10	3 to 8	deltate	2 x 2	2 x 1.5	0.25	densely lanate	densely lanate	present	none observed	NA	NA	NA	NA	NA	NA	NA	NA	NA	NA	NA	NA	NA	NA	NA	NA	NA	NA	NA
Coprosma stephanocarpa	E Maui	Kipahulu Valley	BISH	65466	Forbes, C.N.	1639 M	1919-11-15	Kipahulu, L side of valley	ridge			sparsely pub.	glabrous	sparsely pub.	sparsely pub.	NA	lanceolate	cuneate-attenuate	acute-aristulate	110 x 35	45 x 20	5 - 20	deltate	5 x 3	3 x 3	0.5	glabrous to sparsely pub.	glabrous - densely pub. (lanate)	present	NA	NA	NA	NA	NA	NA	NA	NA	NA	NA	NA	NA	cyme - clusters of 3	9-14 mm	NA	NA	NA	NA	NA	NA
Coprosma stephanocarpa	E Maui	Kipahulu Valley	BISH	687744	Forbes, C.N.	1648 M	1919-11-15	Kipahulu, ridge L side of valley				sparsely pub.	glabrous	sparsely pub.	sparsely pub.	NA	lanceolate	cuneate-attenuate	acute-aristulate	63 x 15	15 x 5	2 - 7	deltate - narrowly deltate	5 x 2	4 x 2	0.25 - 0.5	glabrous to sparsely pub.	glabrous - densely pub. (lanate)	present	NA	NA	NA	NA	NA	NA	NA	NA	NA	NA	NA	NA	cyme - clusters of 3	4-9 mm	NA	NA	NA	NA	NA	NA
Coprosma stephanocarpa	E Maui	Kipahulu Valley	BISH	468235	Higashino, P.K.	9407f	1980-07-22	Hana, ridge of central part of Kipahulu Valley	wet koa, ohia forest; native trees and shrubs, treefern		3780 ft	pilose - lanate	glabrous - sparsely pub.	sparsely pub. - pilose	sparsely pub.	Present	lanceolate	cuneate	acute	22 x 12	8 x 4	1 - 4	deltate, reflexed	3 x 2	2 x 2	0.5	lanate	lanate	present	NA	NA	NA	NA	NA	NA	NA	NA	NA	NA	NA	NA		NA	NA	NA	NA	NA	NA	NA
Coprosma stephanocarpa	E Maui	Kipahulu FR - Puu Ahulii	BISH	470725	Warshauer, F.R.	3113	1980-08-23	East Maui, Hana District, Kipahulu Forest Reserve, ridge N of Puu Ahulii	wet ohia forest with native trees, shrub, treefern	6 m x 9 cm; monopodial	ca.5400 ft	pub	pub	pub along veins	pub on midrib	Present	elliptic to lanceolate	cuneate	acute	25 x 10	15 x 7	2 - 5	deltate, reflexed	2 x 2	3 x 3	0.5	lanate	lanate	present	NA	NA	NA	NA	NA	NA	NA	NA	NA	NA	NA	solitary	solitary	NA	NA	NA	NA	NA	NA	NA
Coprosma stephanocarpa	E Maui	Kipahulu FR - E of Kaupo Gap	BISH	470690	Warshauer, F.R.	2560	1980-05-27	East Maui, Hana, 1-3 km E of Kaupo Gap, Kipahulu Forest Reserve	mesic koa-ohia forest with native trees, shrub, fern	3 m x 8 cm; subarborescent	ca. 5750 ft	glab	glab	glab	glab	Present	elliptic	cuneate	acute	20 x 7	12 x 6	2 - 4	deltate, reflexed	3 x 2	3 x 2	0.25	lanate	lanate	present	NA	NA	NA	NA	NA	NA	NA	NA	NA	NA	NA	1 to 3	1-3 cyme	NA	NA	NA	NA	NA	NA	NA
Coprosma cordicarpa	E Maui	Kaupo Gap, south of cabin	BISH	36081	Henrickson, J.S.	5000'	1969-07-16	East Maui, Hana District, Kaupo Gap, ~1.75 mi S of Paliku Cabin	with Dodonaea, Myrsine, Metrosideros	6' shrub	5000 ft	sparsely pub.	glab	gap	glab	present	lanceolate	cuneate-attenuate	acute	50 x 12	29 x 9	3 - 9mm	narrow deltate	3 x 2	3 x 2	0.25	lanate to sparse pub	lanate	present	NA	NA	NA	NA	NA	NA	NA	NA	NA	NA	NA		apparently solitary	7 - 9	NA	NA	NA	NA	NA	NA
Coprosma cordicarpa	E Maui	Kaupo Trail/ Waikekeehia	BISH	413926	St.John, H.	21189	16676	East Maui, Haleakala, Kaupo Gap, 2nd cove S of Waikekeehia	grove, N facing slope	7 m x 8 cm tree; foliage light green; berries orange	6000 ft	sparsely pub	glabrous	sparsely pub.	sparsely pub.	present	lanceolate-elliptic	cuneate-attenuate	acute - aristulate	29 x 10	12 x 6	2 - 11	narrowly deltate	3 x 1	2 x 1	0.25	pub	pub	present	none observed	NA	NA	NA	NA	NA	NA	NA	NA	NA	NA	hard to tell maybe solitary	solitary	6	NA	NA	NA	NA	NA	NA
Coprosma cordicarpa	E Maui	Auwahi	BISH	80621	St.John, H.	26860	26480	Auwahi		2 m shrub	4000 ft	pilose	sparsely pub.	sparsely pub.	sparsely pub.	present	lanceoate	cuneate-rounded	acute	56 x 25	20 x 8	5 - 12	deltate	3 x 2	2 x 2	0.5	sparsely pub.	lanate	present	present (2)	NA	NA	NA	NA	NA	NA	NA	NA	NA	NA	1	solitary	4-6 mm	NA	NA	NA	NA	NA	NA
Coprosma cordicarpa	E Maui	Auwahi	BISH	612061	Medeiros, A.C.	195	1981-12-18	East Maui, Auwahi District, S slope				pub.	glabrous	glabrous - sparsely pub.	glabrous - sparsely pub	Present	lanceolate - ovate	cuneate	acute - acuminate	45 x 20	20 x 10	4 - 12	deltate	3 x 2	2 x 2	0.25	pub	pub	present	NA	NA	NA	NA	NA	NA	NA	NA	NA	NA	NA	1 but possibly more	solitary but looks like could be 3	NA	NA	NA	NA	NA	NA	NA
Coprosma cordicarpa	E Maui	Auwahi	BISH	612063	Medeiros, A.C.	195	1981-12-18	East Maui, Auwahi District, S slope				pub.	glabrous	glabrous	glabrous	Present	lanceolate - ovate	cuneate - obtuse	acute	35 x 15	15 x 10	4 - 12	deltate	3 x 2	2 x 2	0.25	pub	pub	present	NA	NA	NA	NA	NA	NA	NA	NA	NA	NA	NA	1(-2)	2 noted but up to three originating at common pedicel node	6-8 mm	NA	NA	NA	NA	NA	NA
Coprosma cordicarpa	E Maui	Auwahi	BISH	471350	Higashino, P.K.	9254	1980-06-24	East Maui, Hana District, SW Haleakala, Auwahi, 0.5 km SE of Puu Ouli	dry forest; with exotic grass and shrubs, native shrubs and trees; in gulch	4 m tree, fruit orange	ca. 4000 ft	sparse pub	glabrous	glabrous - sparsely pub.	sparsely pub.	present	elliptic	cuneate	acute	36 x 12	16 x 11	5 - 11	deltate	2.5 x 3	2. 2.5	0.25	sparse pub	lanate, but not densely	present	absent	NA	NA	NA	NA	NA	NA	NA	NA	NA	NA	1(-2)	2 noted but up to three originating at common pedicel node	NA	NA	NA	NA	NA	NA	NA
Coprosma cordicarpa	E Maui	Auwahi	BISH	65467	Forbes, C.N.	2096 M	1920-11-24	East Maui, Auwahi, S slope of Haleakala				publent	glabrous	glab	sparsely pub.	absent	elliptic	cuneate-obtuse	rounded	39 x 14	21 x 6	5 x 11	deltate	3 x 2.5	1.5 x 2.5	0.25	pub	lanate	present	absent	NA	NA	NA	NA	NA	NA	NA	NA	NA	NA	1	solitary	3 - 4	NA	2.5	4 -5	funnelform	0.5	4 mm
Coprosma cordicarpa	E Maui	Auwahi	BISH	65438	Forbes, C.N.	2043 M	1920-03-20	East Maui, Auwahi, S slope of Haleakala				pilose	glabrous	sparsely pub.	sparsely pub.	Present (very sparse)	lanceolate	cuneate-obtuse	acute	45 x 20	20 x 10	4 -11	deltate	3 x 4	2 x 2	0.5	densely pub.	densely pub	NA	NA	NA	NA	NA	NA	NA	NA	NA	NA	NA	NA	NA	NA	NA	NA	NA	NA	NA	NA	NA
Coprosma cordicarpa	E Maui	Auwahi	BISH	16555	Rock, J.F.C.	27003	1953-02-01	East Maui, Auwahi	lava flows	15-20' tree		publent	glab	glab	glab	present	lanceolate	cuneate	acute	50 x 21	20 x 11	4 - 11	deltate	3 x 3	2 x 2	0.25	glab	densely pub	NA	NA	NA	NA	NA	NA	NA	NA	NA	NA	NA	NA	NA	NA	NA	NA	NA	NA	NA	NA	NA
Coprosma cordicarpa	E Maui	Ulupalakua (8 mi east)	BISH	423490	Little Jr., E.L.	31132	1976-08-26	8 mi. E of Ulupalakua, S slope of Haleakala	Dry forest on lava.		3000 ft-3500 ft	publent	sparsely pub	sparsely pub	sparsely pub	present	lanceolate	cuneate	acute	31 x 11	21 x 7	6 - 9	deltate	2 x 3	2 x 2	0.25	sparse pub	dense pub	present	absent	NA	NA	NA	NA	NA	NA	NA	NA	NA	NA	1	solitary	7-13mm	NA	NA	NA	NA	NA	NA
Coprosma cordicarpa	E Maui	Kahikinui FR	BISH	470726	Warshauer, F.R.	2684	1980-06-24	SW slope of Haleakala, Hana, Kahikinui FR, S of Kahua Cabin Rd	dry exotic grass, native trees, shrubs, exotic shrubs; on aa/soil	tree with 3 trunks; trunks split from ground level, largest 25 cm	ca. 4900 ft	publent	glab	glab	glab	present	lanceolate	cuneate	acute	56 x 27	23 x 9	7 - 10	deltate	3 x 4	2.4 x 3	0.5	sparse pub	short lanate	present	present	NA	NA	NA	NA	NA	NA	NA	NA	NA	NA	NA	apparently solitary	6 - 9	NA	NA	NA	NA	NA	NA
Coprosma cordicarpa	E Maui	Kahikinui FR	BISH	471351	Higashino, P.K.	9234	1980-06-20	East Maui, Hana, Kahikinui, S Haleakala, 0.1-0.5 km W of Manawainui Gulch	mesic koa-ohia forest with native trees, shrubs, grass	2.5 m tree	ca. 4840 ft	publent	glab	sparsely pilose	glab	absent	elliptic to lanceolate	cuneate	acute to acuminate	50 x 19	33 x 12	9 - 10	deltate	3 x 2	3 x 2	0.25	lanate	lanate	present	present	NA	NA	NA	NA	NA	NA	NA	NA	NA	NA	solitary	soltary	5 - 7	NA	NA	NA	NA	NA	NA
Coprosma cordicarpa	E Maui	Kanaio	BISH		Sporck-Koehler	xx	41900	Kanaio Natural Area Reserve				sparsely pubescent	glab	glab	glab	present	lanceolate-elliptic	cuneate	acute	28 x 16	15 X10	4 - 10	deltate	2 x 2	1.5 x 1	0.25	setose	lanate	present	none observed	NA	NA	NA	NA	NA	NA	NA	NA	NA	NA	NA	NA	NA	NA	NA	NA	NA	NA	NA
Coprosma cordicarpa	E Maui	Nuu (S. slope Haleakala)	BISH	65458	Forbes, C.N.	1858 M	1920-03-06	Nui, S slope of Haleakala				sparsely pubescent	glab	sparsely pub	sparse pub	present	elliptic	cuneate	acute	35 x 20	20 x 10	5 - 10	deltate	3 x 2	2 x 2	0.25	pub	pub	present		NA	NA	NA	NA	NA	NA	NA	NA	NA	NA	1(-3)	solitary or panicle with two lower and three upper flowers generally	3-6 mm	3-5 irreg dentate	1-1.5	5ish	urceolate	0.5	5 mm
Coprosma cordicarpa	E Maui	Kanaio Forest Reserve	BISH	763468	Cantley JT, Sporck M, Chau M	JC-475	2014-09-29	Near Kanaio Forest Reserve Cabin				pilose to lanate	glaborous	glab	glab	present	lanceolate-elliptic	cuneate	acute	36 x 12	23 x 6	4 to 9	deltate	2 x 2	2 x 2	0.25	densely setose	lanate	present	present (2 or zero)	39878	panicle - central branch then three branches, central dominant branch divides again in three.	3mm primary branch, secondary up to 9mm	irregularly splitting - often cup length. When growing bud, the calyx applears to at first nearly enclose the bud and then split in two primary divisions while maintaining irregular toothing	3-4mm	hard to tell	cant tell	4 - 7	possibly 7	cant tell	NA	NA	NA	NA	NA	NA	NA	NA	NA
Coprosma cordicarpa	E Maui	Kanaio Forest Reserve	BISH	763465	Cantley JT, Sporck M, Chau M	JC-476	2014-09-29	Near Kanaio Forest Reserve Cabin				pilose to lanate	glaborous	glab	glab	present	lanceolate-elliptic	cuneate	acute	41 x 14	29 x 8	5 to 9	deltate	1 x 1.5	1.5 x 2	0	densely setose	lanate	present	present 6? Or zero)	39878	panicle - three branching	4mm primary, secondary 4 but immatures still (most buds not open)	irregularly splitting - often cup length. When growing bud, the calyx applears to at first nearly enclose the bud and then split in two primary divisions while maintaining irregular toothing	2-3mm	hard to tell	cant tell	cant tell	cant tell	cant tell	NA	NA	NA	NA	NA	NA	NA	NA	NA
Coprosma cordicarpa	E Maui	Kanaio Forest Reserve	BISH	763466	Cantley JT, Sporck M, Chau M	JC-477	2014-09-29	Near Kanaio Forest Reserve Cabin				sparsely pubescent	glab	glab	glab	present	lanceolate	cuneate	acute	41 x 11	23 x 5	8 to 10	deltate	1 x 1	3 x 3	0-.25	setose - puberlulent	lanate	present	none observed	3	panicle of three flowers	5-9mm	irregularly splitting - often cup length. When growing bud, the calyx applears to at first nearly enclose the bud and then split in two primary divisions while maintaining irregular toothing	2-4mm	6	urceolate (Young) to funnelform	3 - 5mm	6	cant tell	NA	NA	NA	NA	NA	NA	NA	NA	NA
Coprosma cordicarpa	E Maui	Kanaio Forest Reserve	BISH	763467	Cantley JT, Sporck M, Chau M	JC-478	2014-09-29	Near Kanaio Forest Reserve Cabin				pilose to lanate	glaborous	glab	glab	present	lanceolate-elliptic	cuneate	acute	41 x 20	25 x 6	4 to 9mm	deltate	1.5 x 1.5	2 x 2	0-.25	densely setose	lanate	present	present (2 or zero)	NA	NA	NA	NA	NA	NA	NA	NA	NA	NA	39878	solittray or solitary on trichotomously branching panicle	initial is 1-2mm, but up to 9 after branching	irregularly splitting, but deeply splitting in two as flower matures,	1.5-2mm	5 or 6	narrowly funnelform, possibly urceolate, only lobes extending beyond calyx and recuving significantly 360 degrees	2-3mm	5 or more mm
Coprosma cordicarpa	E Maui	Kanaio Forest Reserve	BISH	763458	Cantley JT, Sporck M, Chau M	JC-479	2014-09-29	Near Kanaio Forest Reserve Cabin				pilose	glab	glab	glab	present	lanceolate	cuneate	acute	35 x 9	26 x 6	4 to 9 mm	deltate	2 x 2.5	1 x 2	0-0.25	setose	lanate	present	none observed	NA	NA	NA	NA	NA	NA	NA	NA	NA	NA	NA	solitary or solitary on a trichotomously branching panicle	3mm	NA	NA	NA	NA	NA	NA
Coprosma cordicarpa	E Maui	Auwahi	BISH	763471	Cantley JT, Sporck M, Chau M	JC-480	2014-09-29	In Auwahi near Auwahi restoration unit #1				pilose	glab	glab	glab	present	lanceolate	cuneate	acute	41 x 11	26 x 6	4 to 9	deltate	2 x 3	1 x 2	0 - 0.25	setose	lanate	present	none observed	NA	NA	NA	NA	NA	NA	NA	NA	NA	NA	NA	solitary or solitary on a trichotomously branching panicle	initial is 17	NA	NA	NA	NA	NA	NA
Coprosm ochracea x cordicarpa hybrid?	E Maui	Kipahulu Valley	BISH	65439	Forbes, C.N.	1639 M	1919-11-15	Kipahulu, L side of valley Ridge	ridge			publent	glab	sparsely pilose	sparsely pilose	present	elliptic	cuneate	acute to obtuse	110 x 29	45 x 19	12 -22	narrowly deltate	5.5 x 3	4 x 2	0.25	glab	one tuff of lanate hairs at tip	absent	absent	NA	NA	NA	NA	NA	NA	NA	NA	NA	NA	NA	NA	NA	NA	NA	NA	NA	NA	NA
[truncated: 10 more columns]

## Sheet: Sheet3
BISH 10365
BISH 23186
BISH 36080
BISH 65434
BISH 65435
BISH 65436
BISH 65441
BISH 65442
BISH 65449
BISH 65450
BISH 65453
BISH 65456
BISH 65457
BISH 65459
BISH 65460
BISH 65460
BISH 65461
BISH 65462
BISH 65464
BISH 65466
BISH 65468
BISH 65519
BISH 65540
BISH 65540
BISH 408321
BISH 408322
BISH 468235
BISH 470690
BISH 470725
BISH 471346
BISH 471347
BISH 471352
BISH 471355
BISH 500288
BISH 501445
BISH 501445.2
BISH 501449
BISH 516299
BISH 575292
BISH 647250
BISH 647264
BISH 647265
BISH 647266
BISH 647267
BISH 647268
BISH 647269
BISH 647270
BISH 647271
BISH 647567
BISH 668994
BISH 687744
BISH 690198
BISH 690198
BISH 738537

## Sheet: Sheet1
	Collector	Collector NO.	Coll. Date	Island	locations	habitat	habit	Elevation
10365	Degener, O.	22116	1952-03-26	Maui	Olinda Forest Reserve	slope	small tree
36080	Henrickson, J.S.	3738	1969-06-27	Maui	East Maui, 2 mi. E of Olinda	along road to flume; with Acacia koa, Metrosideros, Pelea, Myrsine, Dicranopteris; rain forest	4' shrub, berries orange	4200 ft
36081	Henrickson, J.S.	5000'	1969-07-16	Maui	East Maui, Hana District, Kaupo Gap, ~1.75 mi S of Paliku Cabin	with Dodonaea, Myrsine, Metrosideros	6' shrub	5000 ft
65434	Forbes, C.N.			Maui	Ukulele
65436	Munro, G.C.	648	1918-04-24	Maui	Haleakala, below Olinda
65437.2	Hillebrand, W.B.	s.n.		Maui	East Maui, Haleakala
65439	Forbes, C.N.	1639 M	1919-11-15	Maui	Kipahulu, L side of valley
65441	Rock, J.F.C.	8529	1910-09-01	Maui	East Maui, below Olinda
65442	Crosby, M.R.	1804	1964-07-19	Maui	East Maui, lower Olinda Flume, between gate and road	along road	~8' tree bush, fruit green, becoming orange	ca. 4000 ft
65450	Forbes, C.N.	816 M	1919-07-17	Maui	E of Ukulele
65452	Rock, J.F.C.	8189	1910-08-24	Maui	West Maui, edges of Honokowai gulch			4500 ft
65453	Forbes, C.N.	1836 M	1920-03-04	Maui	Puu Pani
65456	St.John, H.	10296	1930-02-11	Maui	East Maui, Kula pipe line, Olinda	woods		4500 ft
65458	Forbes, C.N.	1858 M	1920-03-06	Maui	Nui, S slope of Haleakala
65461	Forbes, C.N.	758 M	1919-07-01	Maui	Ukulele
65463	Forbes, C.N.	47 M	1910-01-01	Maui	West Maui, Hanakaoo
65464	Forbes, C.N.	1152 M	1919-08-15	Maui	N slope of Haleakala
65466	Forbes, C.N.	1639 M	1919-11-15	Maui	Kipahulu, L side of valley	ridge
65467	Forbes, C.N.	2096 M	1920-11-24	Maui	East Maui, Auwahi, S slope of Haleakala
65469	Cranwell, L.M.	2733	1938-07-28	Maui	W Maui, Lahaina District, N slope of Puu Kukui near Haelaau			c 900 m
65519	Degener, O.	22116	1952-03-26	Maui	Olinda Forest Reserve	slope	small tree
65530	Degener, O.	22083	1952-03-09	Maui	Mauka of McGregor	scrubby rainforest
65540	Krauss, N.L.H.	1128	1967-05-03	Maui	Olinda
80621	St.John, H.	26860	1972-06-30	Maui	Auwahi		2 m shrub	4000 ft
411544	St.John, H.	10194	1930-02-05	Maui	Haelaau	wooded ridge	shrub	3400 ft
413721	St.John, H.	25664	1955-12-28	Maui	W Maui, E rim of Ukumehame Gulch	moist Metrosideros forest	3 m shrub, female	4100 ft
413926	St.John, H.	21189	1945-08-27	Maui	East Maui, Haleakala, Kaupo Gap, 2nd cove S of Waikekeehia	grove, N facing slope	7 m x 8 cm tree; foliage light green; berries orange	6000 ft
423490	Little Jr., E.L.	31132	1976-08-26	Maui	8 mi. E of Ulupalakua, S slope of Haleakala	Dry forest on lava.		3000 ft-3500 ft
450179	Lennox, C.G.	55	1967-05-09	Maui	8-12 shrub, branches erect in dense mass ~30 deg. from trunk			3500 ft
456806	St.John, H.	25664	1955-12-28	Maui	E rim of Ukumehame Gulch	moist Metrosideros forest	3 m shrub, female	4100 ft
468235	Higashino, P.K.	9407f	1980-07-22	Maui	Hana, ridge of central part of Kipahulu Valley	wet koa, ohia forest; native trees and shrubs, treefern		3780 ft
470690	Warshauer, F.R.	2560	1980-05-27	Maui	East Maui, Hana, 1-3 km E of Kaupo Gap, Kipahulu Forest Reserve	mesic koa-ohia forest with native trees, shrub, fern	3 m x 8 cm; subarborescent	ca. 5750 ft
470726	Warshauer, F.R.	2684	1980-06-24	Maui	SW slope of Haleakala, Hana, Kahikinui FR, S of Kahua Cabin Rd	dry exotic grass, native trees, shrubs, exotic shrubs; on aa/soil	tree with 3 trunks; trunks split from ground level, largest 25 cm	ca. 4900 ft
471347	Higashino, P.K.	9340	1980-06-10	Maui	East Maui, Makawao District, Kalialinui, NW Haleakala, Puu Luau	wet ohia forest with native trees, shrub, treefern	4 m x 7 cm tree	ca.5720 ft
471355	Higashino, P.K.	9047	1980-05-31	Maui	Makawao, Haiku Uka, N Haleakala, Koolau Forest Reserve, S of W. Wailuaiki Stream on pali	wet ohia forest with native trees, shrub, treefern		ca.5310 ft
500288	Neal, M.C.		1933-08-14	Maui	East Maui, Waikamoi			4250 ft
500289	Ewart III, G.R.	98	1928-12-18	Maui	West Maui, Haelaau-Kukui trail	rain forest	female flowers	4200 ft
501445	Hillebrand, W.B.			Maui	East Maui, Pumelei
501449	Woolford, H.A.	137	1955-12-25	Maui	Makawao Forest Reserve, Olinda pipe line			4300 ft
516299	Pyle, L.	Takeuchi 1923	1985-01-12	Maui	Olinda FR, Waikamoi Flume	4WD road	flowering
529840	Wagner, W.L.	5857	1988-03-08	Maui	West Maui, Manawainui Gulch	mesic forest	scandent shrub	820 m
575292	Adee, K.T.	s.n.	1980-07-16	Maui	Makawau Forest Reserve			1311 m
612061	Medeiros, A.C.	195	1981-12-18	Maui	East Maui, Auwahi District, S slope
647266	Welton, P.	1237	1991-08-25	Maui	W Maui, Lahaina District, Lihau	Ohia Mixed Mesic Shrubland at 3800 ft in a mesic shrubland with Metrosideros, Dicranopteris, Sadleria, Lycopodium, Vaccinium reticulatum, Styphelia, Machaerina, Sphenomeris, Dodonaea, Wikstroemia, Pteridium and Gahnia		3800 ft
647267	Welton, P.	1261	1991-08-26	Maui	W Maui, Lahaina District, Lihau	Ohia Mixed Mesic Forest at 3800 ft among Cheirodendron, Scaevola, Smilax, Cyrtandra, Dubautia, Dodonaea, Clermontia arborescens and Labordia		3800 ft
647268	Welton, P.	955	1991-07-09	Maui	W Maui, Lahaina District, Lihau	Ohia Mixed Mesic Forest at 3900 ft under a canopy of Metrosideros, Cheirodendron, Myrsine, Dubautia, Hedyotis with Stenogyne, Peperomia spp. native ferns and Liparis as groundcovers		3900 ft
647269	Welton, P.	954	1991-07-09	Maui	W Maui, Lahaina District, Lihau	Ohia Mixed Mesic Forest at 3700 ft with Metrosideros, Cheirodendron, Myrsine, Dubautia, Hedyotis and Dicranopteris		3700 ft
647270	Welton, P.	1200	1991-08-25	Maui	W Maui, Lahaina District, Lihau	Montane Wet Shrubland at 4120 ft under a Metrosideros and Cheirodendron canopy with Coprosma, Hedyotis, Cibotium, Broussaisia, Myrsine, Vaccinium, Psychotria, Ilex, Sadleria spp., Lycopodium, Stenogyne, Peperomia, Labordia, native ferns, sedges and grasse		4120 ft
647271	Welton, P.	911	1991-07-09	Maui	W Maui, Lahaina District, Lihau	Lowland Koa Mesic Forest at 3250 ft on a ridge beneath a of canopy of 7- 8m Acacia koa, Psychotria, Dodonaea and Myrsine with a understory of native ferns, sedges, Trisetum inaequale, Lythrum and Liparis		3250 ft
663069	Kiehn, M.	MK-990913-2/2	1999-09-13	Maui	W Maui, Kukui watershed area (Prop. Of Maui Pineapple Co.), ridge towards Kahana valley (between Kahana and Kahana Iki valleys)	Common.	Shrub to 3 m., somewhat climbing with spreaded branches, male plant, flowers yellowish, with exserted anthers.	c 2400 ft
687744	Forbes, C.N.	1648 M	1919-11-15	Maui	Kipahulu, ridge L side of valley
16555	Rock, J.F.C.	27003	1953-02-01	Maui	East Maui, Auwahi	lava flows	15-20' tree
23186	Mitchell, A.L.	65	1945-09-30	Maui	Olinda, above	open forest, near blackberry fields	10' tree, berries orange	4200 ft
24293	Carlquist, S.	1851	1966-06-21	Maui	W Maui, Lahaina District, Haelaau Cabin, behind Honokohau, Kukui	with Metrosideros forest with Ilex anomala, Cheirodendron trigynum, Pittosporum, Clermontia arborescens, C. grandiflora, Dicranopteris emarginata	to 6' shrub, fruits orange
65435	Munro, G.C.	482	1918-04-24	Maui	East Maui, Olinda
65437	Hillebrand, W.B.			Maui	East Maui, Haleakala
65438	Forbes, C.N.	2043 M	1920-03-20	Maui	East Maui, Auwahi, S slope of Haleakala
65440	Forbes, C.N.	1246 M	1919-08-25	Maui	East Maui, Hana District, Haleakala, Kaupo Gap
65449	Forbes, C.N.	738 M	1919-07-11	Maui	Ukulele
65451	Hillebrand, W.B.			Maui	Makee's
65454	Hitchcock, A.S.	14815	1916-09-24	Maui	W Maui, Puu Kukui	forest	tree	5000 ft-5500 ft
65457	Skottsberg, C.J.F.	892	1922-10-18	Maui	East Maui, Haleakala, Kula pipe line
65459	Forbes, C.N.	215 M	1910-07-01	Maui	East Maui, S Haleakala, above Ukulele		6' bush, berries yellow
65460	Forbes, C.N.	769 M	1919-07-01	Maui	Ukulele
65462	Forbes, C.N.	936 M	1919-07-01	Maui	Ukulele
65468	Swezey, O.H.		1930-05-25	Maui	Kula Pipe Line
405174	Nagata, K.M.	1009	1972-05-28	Maui	W Maui, Lahaina District, Kaulalewelewe	dense forest of Metrosideros, Cheirodendron, Broussaisia	15' tree; fruit red orange, ovoid, crowned by calycine teeth, pedicellate; stipules and branchlets pubescent	4200 ft
408321	Chock, A.K.	298	1951-12-25	Maui	Makawao, Olinda pipe line road, lower fork		10' shrub	4650 ft
408322	Chock, A.K.	298	1951-12-25	Maui	Makawao, Olinda pipe line road, lower fork		10' shrub	4650 ft
411528	St.John, H.	17695	1936-12-19	Maui	Paunau-Kuhua divide	moist woods	10 m x 1 dm tree, male	2700 ft
459868	Hobdy, R.W.	2055	1984-03-31	Maui	West Maui, canyon E of Iao Needle
459869	Hobdy, R.W.	2056	1984-03-31	Maui	West Maui, canyon E of Iao Needle		female
470725	Warshauer, F.R.	3113	1980-08-23	Maui	East Maui, Hana District, Kipahulu Forest Reserve, ridge N of Puu Ahulii	wet ohia forest with native trees, shrub, treefern	6 m x 9 cm; monopodial	ca.5400 ft
471346	Higashino, P.K.	9375	1980-07-13	Maui	N slope of Haleakala, between Hanawi and E fork of Kopiliula streams	wet ohia forest with native trees, shrub, treefern	3.5 m x 12 cm tree	ca.5750 ft
471350	Higashino, P.K.	9254	1980-06-24	Maui	East Maui, Hana District, SW Haleakala, Auwahi, 0.5 km SE of Puu Ouli	dry forest; with exotic grass and shrubs, native shrubs and trees; in gulch	4 m tree, fruit orange	ca. 4000 ft
471351	Higashino, P.K.	9234	1980-06-20	Maui	East Maui, Hana, Kahikinui, S Haleakala, 0.1-0.5 km W of Manawainui Gulch	mesic koa-ohia forest with native trees, shrubs, grass	2.5 m tree	ca. 4840 ft
471352	Higashino, P.K.	9146	1980-06-13	Maui	Hana, N Haleakala, E of Kuhiwa Stream and Valley	ridge, wet ohia forest with native trees, shrub, treefern		ca.5540 ft
473590	Hobdy, R.W.	2237	1985-12-16	Maui	West Maui, Waikapu Valley			2400 ft
498281	Mann, H.	455		Maui	East Maui, Haleakala			7000 ft-8000 ft
500290	Ewart III, G.R.	108	1928-12-18	Maui	W Maui, Haelaau-Puu Kukui Trail	rain forest	male flowers	3400 ft
500291	Ewart III, G.R.	33	1928-12-19	Maui	W Maui, Haelaau	forest clearing	2.5 m branching shrub	2900 ft
501445	Hillebrand, W.B.	s.n.		Maui	East Maui, Pumelei
510894	Hobdy, R.W.	2668	1987-01-02	Maui	West Maui, Pohake gulch		scandent, stems and leaves glabrous	950 m
510895	Hobdy, R.W.	2667	1987-01-02	Maui	West Maui, Pohakea gulch		scandent leaves and branches glabrous	1000 m
612063	Medeiros, A.C.	195	1981-12-18	Maui	East Maui, Auwahi District, S slope
647250	Welton, P.	1379	1991-10-28	Maui	W Maui, Lahaina District, Lihau	Lowland Ohia Mixed Mesic Shrubland at 3200 ft in a gulch NW of Lihau peak with Metrosideros, Dodonaea, Nestegis, Psychotria, Antidesma, Charpentiera, Xylosma, Myrsine, Ilex, Myoporum, Pelea, Wikstroemia, Dubautia, Liparis, Bidens micrantha, Lysimachia and		3200 ft
647264	Welton, P.	1177	1991-08-24	Maui	W Maui, Lahaina District, Lihau	Montane Wet Shrubland at 4000 ft in a wet montane forest dominated by a canopy of Metrosideros and Cheirodendron with a diverse subcanopy with Coprosma, Clermontia arborescens, Pelea, Cyanea macrostegia, and native ferns and sedges in the understory		4000 ft
647265	Welton, P.	1178	1991-08-24	Maui	W Maui, Lahaina District, Lihau	Montane Wet Shrubland at 4000 ft in a wet montane forest dominated by a canopy of Metrosideros and Cheirodendron with a diverse subcanopy with Coprosma, Clermontia arborescens, Pelea, Cyanea macrostegia, and native ferns and sedges in the understory		4000 ft
647567	Welton, P.	1091	1991-07-13	Maui	W Maui, Lihau	Montane Wet Shrubland at 4100 ft near the summit of Lihau with Metrosideros, Cheirodendron, Cibotium, Hedyotis and native herbs, sedges and ferns		4100 ft
668994	Annable, C.R.	3231	1997-01-09	Maui	East Maui, Makawao Forest Rserve, Waikamoi Flume Rd	Koa-Ohia mesic forest.	Shrub to 3m.
690198	Forbes, C.N.	748 M	1919-07-01	Maui	Ukulele
738537	Pyle, L.	Takeuchi 1922	1985-01-12	Maui	Olinda FR	roadside	flowering	4025 ft
